# Supplementary material for: Environmental determinants of COVID-19 transmission across a wide climatic gradient in Chile
Source: Sci Rep. 2021 May 10;11:9849. doi: 10.1038/s41598-021-89213-4 (PMC8111027; doi:10.1038/s41598-021-89213-4)
Supplement: Supplementary file 1 — Supplementary Table S1. [file 41598_2021_89213_MOESM1_ESM.xlsx]

## Sheet: Hoja1
Environmental determinants of COVID-19 transmission across a wide climatic gradient in Chile
Francisco Correa-Araneda, Alfredo Ulloa-Yañez, Daniela Núñez, Luz Boyero, Alan M. Tonin, Aydeé Cornejo, Mauricio Urbina, María Elisa Díaz, Guillermo Figueroa-Muñoz, Carlos Esse
Supplementary Table S1. Cities analyzed with their respective descriptors demographic, geographic, mean relative infection rate, climatic and environmental variables.
City	Population size	Surface (km^2)	Population density (ind km-2)	Latitude	Longitude	Altitude (m a.s.l.)	Week	Number of cases	Number of infected inhabitants per week/total population	Mean relative infection rate	Minimum temperature (°C)	Maximum temperature (°C)	Mean temperature (°C)	Relative humidity (%)	Accumulated precipitation (mm)	Atmospheric pressure (mbar)	Solar radiation (Mj m-2)	Wind speed (km h-1)	MP2.5	MP10
Arica	247552	4875.68	50.7728	-18.4785	-70.3126	24	9	0	0	0	16.9	29.2714	23.1	61.7429	0	920.286	25.2429	2.11429	10	NA
Arica	247552	4875.68	50.7728	-18.4785	-70.3126	24	10	2	8.07911e-06	0.807911	15.1714	28.9429	22.0571	62.6571	0	919.286	25.0857	2.02857	11.8571	NA
Arica	247552	4875.68	50.7728	-18.4785	-70.3126	24	11	1	4.03956e-06	0.403956	17.2	28.9857	23.1	62.7571	0	919.714	22.9143	2.01429	10.4286	NA		Pob	Población ciudad
Arica	247552	4875.68	50.7728	-18.4785	-70.3126	24	12	2	8.07911e-06	0.807911	17.2714	28.3429	22.8143	66.2571	0.0285714	920.571	19.7429	1.75714	9.42857	NA		SKm	Superficie ciudad (km2)
Arica	247552	4875.68	50.7728	-18.4785	-70.3126	24	13	23	9.29098e-05	9.29098	15.6	27.4286	21.5143	64.8714	0	919.286	21.3143	1.57143	11.2857	NA
Arica	247552	4875.68	50.7728	-18.4785	-70.3126	24	14	70	0.000282769	28.2769	14.7714	27.9286	21.3571	64.6143	0	918.714	20.5714	1.52857	12.4286	NA		Week	Semana epidemiológica
Arica	247552	4875.68	50.7728	-18.4785	-70.3126	24	15	67	0.00027065	27.065	15.1714	27.2714	21.2	66.1429	0	920.143	20.7857	1.54286	12.5714	NA		NC	Nuevos casos (semanales)
Arica	247552	4875.68	50.7728	-18.4785	-70.3126	24	16	53	0.000214096	21.4096	12.9429	26.6571	19.8	64.8429	0	921.857	20.6714	1.61429	11.8571	NA
Arica	247552	4875.68	50.7728	-18.4785	-70.3126	24	17	69	0.000278729	27.8729	11	26.4571	18.7286	64.9429	0	920.714	19.6286	1.42857	13.4286	NA
Arica	247552	4875.68	50.7728	-18.4785	-70.3126	24	18	51	0.000206017	20.6017	11.1714	25.4143	18.3	66.0286	0	920.429	17.8	1.21429	10.4286	NA
Arica	247552	4875.68	50.7728	-18.4785	-70.3126	24	19	45	0.00018178	18.178	11.7857	26.1	18.9429	65.5143	0	919.429	15.7429	1.17143	16.4286	NA
Arica	247552	4875.68	50.7728	-18.4785	-70.3126	24	20	89	0.00035952	35.952	9.12857	24.9143	17.0286	66.1429	0.0285714	920.429	16.8	1.15714	15.7143	NA
Arica	247552	4875.68	50.7728	-18.4785	-70.3126	24	21	148	0.000597854	59.7854	7.95714	24.4429	16.2	64.3286	0	920.571	16.7286	1.11429	13.5714	NA
Arica	247552	4875.68	50.7728	-18.4785	-70.3126	24	22	189	0.000763476	76.3476	9.6	25.2	17.3857	64.2571	0.0142857	920.571	15.9857	1.2	12.1429	NA
Arica	247552	4875.68	50.7728	-18.4785	-70.3126	24	23	263	0.0010624	106.24	9.88571	22.3143	16.0857	71.2857	0.0714286	921.714	13.2	0.942857	11.5714	NA
Arica	247552	4875.68	50.7728	-18.4785	-70.3126	24	24	262	0.00105836	105.836	10.5429	22.2286	16.3857	71.4143	0.0857143	920.714	13.9	0.971429	10.5714	NA
Arica	247552	4875.68	50.7728	-18.4785	-70.3126	24	25	286	0.00115531	115.531	8.64286	22.5714	15.6143	69.5	0	920.571	14.4	1.01429	9.71429	NA
Arica	247552	4875.68	50.7728	-18.4785	-70.3126	24	26	343	0.00138557	138.557	6.58571	22.9857	14.8	63.8143	0.0142857	919.714	15.2286	1.11429	18.2857	NA
Arica	247552	4875.68	50.7728	-18.4785	-70.3126	24	27	411	0.00166026	166.026	5.54286	22.5286	14.0286	63.3286	0	920.143	15.7714	1.14286	13.7143	NA
Arica	247552	4875.68	50.7728	-18.4785	-70.3126	24	28	620	0.00250452	250.452	5.18571	21.8714	13.5286	65.9571	0.0428571	921.286	15.6571	1.28571	11	NA
Arica	247552	4875.68	50.7728	-18.4785	-70.3126	24	29	734	0.00296503	296.503	7.98571	23.9571	15.9714	57.0143	0	919.286	16	1.51429	15.2857	NA
Arica	247552	4875.68	50.7728	-18.4785	-70.3126	24	30	726	0.00293272	293.272	6.75714	20.5	13.6429	68.9429	0	921.429	14.7571	1.14286	11.1429	NA
Arica	247552	4875.68	50.7728	-18.4785	-70.3126	24	31	563	0.00227427	227.427	5.61429	24.5	15.0571	61.5	0.0285714	919.714	17.6429	1.42857	12.5714	NA
Arica	247552	4875.68	50.7728	-18.4785	-70.3126	24	32	571	0.00230659	230.659	6.6	23.7714	15.1714	62.5857	0	920.571	18.1286	1.44286	13	NA
Arica	247552	4875.68	50.7728	-18.4785	-70.3126	24	33	440	0.0017774	177.74	6.37143	21.5571	13.9714	68.1857	0.0142857	919.143	17.8714	1.54286	12.2857	NA
Camarones	1233	3789.93	0.325336	-19.0111	-69.8587	718	9	0	0	0	14.0429	26.3143	20.1571	64.3857	0.157143	818	24.0714	1.58571	NA	NA
Camarones	1233	3789.93	0.325336	-19.0111	-69.8587	718	10	0	0	0	12.8714	26.7714	19.8143	61.1857	0	816.714	27.5857	1.87143	NA	NA
Camarones	1233	3789.93	0.325336	-19.0111	-69.8587	718	11	0	0	0	14.5429	25.7571	20.1571	63.1857	0	817.571	24.0143	1.78571	NA	NA
Camarones	1233	3789.93	0.325336	-19.0111	-69.8587	718	12	0	0	0	13.2429	22.9429	18.1143	69.7	0	818	18.5571	1.91429	NA	NA
Camarones	1233	3789.93	0.325336	-19.0111	-69.8587	718	13	0	0	0	12.4	25	18.7286	62.5286	0	816.714	24.9286	1.74286	NA	NA
Camarones	1233	3789.93	0.325336	-19.0111	-69.8587	718	14	0	0	0	13.1286	25.9857	19.5429	58.8	0	816.429	22.6857	1.61429	NA	NA
Camarones	1233	3789.93	0.325336	-19.0111	-69.8587	718	15	0	0	0	11.3286	25.9429	18.6429	59.2429	0	817.571	23.4714	1.54286	NA	NA
Camarones	1233	3789.93	0.325336	-19.0111	-69.8587	718	16	0	0	0	8.28571	24.5571	16.4143	50.5286	0	819.143	22.7714	1.52857	NA	NA
Camarones	1233	3789.93	0.325336	-19.0111	-69.8587	718	17	0	0	0	9.7	26.2143	17.9286	41.3714	0	818.143	21.3286	1.38571	NA	NA
Camarones	1233	3789.93	0.325336	-19.0111	-69.8587	718	18	0	0	0	10.8571	26.7571	18.8286	47.9714	0	817.714	19.5	1.21429	NA	NA
Camarones	1233	3789.93	0.325336	-19.0111	-69.8587	718	19	0	0	0	9.28571	26.1429	17.7143	47.2143	0	817.143	17	0.928571	NA	NA
Camarones	1233	3789.93	0.325336	-19.0111	-69.8587	718	20	0	0	0	9.47143	26.7714	18.1286	35.4714	0	818.143	17.8714	1.14286	NA	NA
Camarones	1233	3789.93	0.325336	-19.0111	-69.8587	718	21	0	0	0	9.32857	26.8429	18.0857	27.9429	0	818.286	17.4714	1.02857	NA	NA
Camarones	1233	3789.93	0.325336	-19.0111	-69.8587	718	22	0	0	0	8.04286	23.9714	16	47.2	0	818	16.3286	1.17143	NA	NA
Camarones	1233	3789.93	0.325336	-19.0111	-69.8587	718	23	0	0	0	9.42857	24.9	17.1714	39.6286	0	819	14.8143	1.1	NA	NA
Camarones	1233	3789.93	0.325336	-19.0111	-69.8587	718	24	0	0	0	10.0286	25.7429	17.8857	40.0286	0	817.571	14.7143	1.14286	NA	NA
Camarones	1233	3789.93	0.325336	-19.0111	-69.8587	718	25	0	0	0	9	25.6143	17.3143	35.8	0	817.571	15	1.05714	NA	NA
Camarones	1233	3789.93	0.325336	-19.0111	-69.8587	718	26	0	0	0	7.15714	24.0286	15.6	29.7857	0	817	15.1714	1.22857	NA	NA
Camarones	1233	3789.93	0.325336	-19.0111	-69.8587	718	27	1	0.00081103	81.103	5.61429	24.0286	14.8286	27.5571	0	817.286	15.4857	1.14286	NA	NA
Camarones	1233	3789.93	0.325336	-19.0111	-69.8587	718	28	12	0.00973236	973.236	5.8	23.9286	14.8571	26.5714	0	818	16.4429	1.14286	NA	NA
Camarones	1233	3789.93	0.325336	-19.0111	-69.8587	718	29	2	0.00162206	162.206	8.14286	26.0286	17.0857	22.4857	0	816.857	17.0429	1.05714	NA	NA
Camarones	1233	3789.93	0.325336	-19.0111	-69.8587	718	30	4	0.00324412	324.412	6.61429	23.7143	15.1429	29.9143	0	817.429	17.2857	1.08571	NA	NA
Camarones	1233	3789.93	0.325336	-19.0111	-69.8587	718	31	5	0.00405515	405.515	7.82857	26.2429	17.0429	21.6571	0	817.143	18.9714	1.02857	NA	NA
Camarones	1233	3789.93	0.325336	-19.0111	-69.8587	718	32	0	0	0	7.74286	26.1571	16.9857	24.6286	0	817.857	19.8429	1.21429	NA	NA
Camarones	1233	3789.93	0.325336	-19.0111	-69.8587	718	33	1	0.00081103	81.103	7.68571	25.1	16.3857	22.0286	0	816	20.3571	1.34286	NA	NA
G_Lagos	810	2187.55	0.370277	-17.8672	-69.5835	4069	9	0	0	0	3.08571	16.8143	9.95714	62.0857	2.45714	628	20.3714	7.95714	NA	NA
G_Lagos	810	2187.55	0.370277	-17.8672	-69.5835	4069	10	0	0	0	0.271429	18.2143	9.22857	52.9	0.814286	628.143	26.0286	6.77143	NA	NA
G_Lagos	810	2187.55	0.370277	-17.8672	-69.5835	4069	11	0	0	0	3.1	15.0857	9.12857	65.4286	4.85714	628.143	17.3	6.65714	NA	NA
G_Lagos	810	2187.55	0.370277	-17.8672	-69.5835	4069	12	0	0	0	2.05714	16.0286	9.02857	65.1571	1.11429	627.429	18.3286	6.91429	NA	NA
G_Lagos	810	2187.55	0.370277	-17.8672	-69.5835	4069	13	0	0	0	1.82857	17.6714	9.74286	59.5857	1.3	626.857	21.8286	7.68571	NA	NA
G_Lagos	810	2187.55	0.370277	-17.8672	-69.5835	4069	14	0	0	0	1.27143	17.1	9.17143	60.5286	0.885714	628.286	18.9286	6.08571	NA	NA
G_Lagos	810	2187.55	0.370277	-17.8672	-69.5835	4069	15	0	0	0	-4.54286	17.3143	6.37143	45.6429	0	628.714	24.9	7.37143	NA	NA
G_Lagos	810	2187.55	0.370277	-17.8672	-69.5835	4069	16	0	0	0	-6.7	14.9714	4.14286	41	0	628.286	23.1714	7.54286	NA	NA
G_Lagos	810	2187.55	0.370277	-17.8672	-69.5835	4069	17	0	0	0	-3.25714	16.4429	6.6	48.7286	0.257143	628.571	21.3	6.74286	NA	NA
G_Lagos	810	2187.55	0.370277	-17.8672	-69.5835	4069	18	0	0	0	-2.64286	18.5	7.94286	44.6143	0	629	21.2	6.2	NA	NA
G_Lagos	810	2187.55	0.370277	-17.8672	-69.5835	4069	19	0	0	0	-4.05714	17.1571	6.52857	37.7	0	628.143	19.9143	6.55714	NA	NA
G_Lagos	810	2187.55	0.370277	-17.8672	-69.5835	4069	20	0	0	0	-9.41429	14.6429	2.61429	29.7286	0	628.714	21.7	6.37143	NA	NA
G_Lagos	810	2187.55	0.370277	-17.8672	-69.5835	4069	21	0	0	0	-9.08571	15.5429	3.24286	30.8857	0	629	21.8	6.7	NA	NA
G_Lagos	810	2187.55	0.370277	-17.8672	-69.5835	4069	22	0	0	0	-10.2286	15.9	2.84286	31.7857	0	628.857	21.2857	5.78571	NA	NA
G_Lagos	810	2187.55	0.370277	-17.8672	-69.5835	4069	23	0	0	0	-3.22857	13.0571	4.92857	37.2714	0	628	19.5571	10.9429	NA	NA
G_Lagos	810	2187.55	0.370277	-17.8672	-69.5835	4069	24	0	0	0	-7.27143	16.9857	4.84286	43.3429	0	628.429	20.2286	6.34286	NA	NA
G_Lagos	810	2187.55	0.370277	-17.8672	-69.5835	4069	25	0	0	0	-8.94286	17.0714	4.07143	33.9429	0	628.714	19.7	5.68571	NA	NA
G_Lagos	810	2187.55	0.370277	-17.8672	-69.5835	4069	26	0	0	0	-13.3429	14.8714	0.785714	24.7857	0	626.571	20.8	6.65714	NA	NA
G_Lagos	810	2187.55	0.370277	-17.8672	-69.5835	4069	27	0	0	0	-14.1714	16.0714	0.942857	19.6857	0	626.714	21.1714	7	NA	NA
G_Lagos	810	2187.55	0.370277	-17.8672	-69.5835	4069	28	0	0	0	-13.9	13.4857	-0.2	18.9143	0	627.429	21.1	6.88571	NA	NA
G_Lagos	810	2187.55	0.370277	-17.8672	-69.5835	4069	29	1	0.00123457	123.457	-9.45714	16.7857	3.67143	25.3571	0	628.286	21.3429	6.44286	NA	NA
G_Lagos	810	2187.55	0.370277	-17.8672	-69.5835	4069	30	1	0.00123457	123.457	-10.1	15.3286	2.61429	22.1286	0	627.286	21.6286	6.74286	NA	NA
G_Lagos	810	2187.55	0.370277	-17.8672	-69.5835	4069	31	15	0.0185185	1851.85	-11.4143	17.6	3.08571	19.9571	0	628.286	22.9429	6.02857	NA	NA
G_Lagos	810	2187.55	0.370277	-17.8672	-69.5835	4069	32	36	0.0444444	4444.44	-9.72857	18.1286	4.21429	17.7286	0	629.143	22.9857	6.3	NA	NA
G_Lagos	810	2187.55	0.370277	-17.8672	-69.5835	4069	33	7	0.00864198	864.198	-9.8	13.6857	1.92857	19.8429	0	625.571	23.5714	9.51429	NA	NA
Putre	2515	6009.12	0.418531	-18.197	-69.5597	3556	9	0	0	0	6.87143	16.8429	11.8429	73.0571	0.171429	697.714	20.3	4.38571	NA	NA
Putre	2515	6009.12	0.418531	-18.197	-69.5597	3556	10	0	0	0	6.72857	19.8857	13.3	60.5143	0	697	27.7571	5.97143	NA	NA
Putre	2515	6009.12	0.418531	-18.197	-69.5597	3556	11	0	0	0	8.28571	17.1143	12.7143	72.7857	4.28571	697.429	12.5	3.62857	NA	NA
Putre	2515	6009.12	0.418531	-18.197	-69.5597	3556	12	0	0	0	6.81429	15.5571	11.2	77.3571	0.885714	697.143	16.1571	3.81429	NA	NA
Putre	2515	6009.12	0.418531	-18.197	-69.5597	3556	13	0	0	0	6.68571	18.3286	12.5143	67.0429	0.0571429	696.429	22.8571	4.91429	NA	NA
Putre	2515	6009.12	0.418531	-18.197	-69.5597	3556	14	0	0	0	7.87143	20.2857	14.0857	59.2143	0.857143	697	20.8714	5.61429	NA	NA
Putre	2515	6009.12	0.418531	-18.197	-69.5597	3556	15	0	0	0	6.18571	20.3429	13.2714	37.5143	0	697.714	25.1429	7.62857	NA	NA
Putre	2515	6009.12	0.418531	-18.197	-69.5597	3556	16	0	0	0	3.3	17.6571	10.4714	30.4286	0	698.286	24.4857	7.87143	NA	NA
Putre	2515	6009.12	0.418531	-18.197	-69.5597	3556	17	0	0	0	4.94286	19.5143	12.2143	33.9429	0	698.143	22.9286	6.87143	NA	NA
Putre	2515	6009.12	0.418531	-18.197	-69.5597	3556	18	0	0	0	7.17143	21.1	14.1143	31.7286	0	698	21.5714	7.22857	NA	NA
Putre	2515	6009.12	0.418531	-18.197	-69.5597	3556	19	0	0	0	6.45714	19.9143	13.2	23.9571	0	697.714	19.3143	7.42857	NA	NA
Putre	2515	6009.12	0.418531	-18.197	-69.5597	3556	20	0	0	0	4.31429	18.1571	11.2571	15.7571	0	698.143	21.1143	8.18571	NA	NA
Putre	2515	6009.12	0.418531	-18.197	-69.5597	3556	21	0	0	0	5.44286	18.8286	12.1571	17.7286	0	698.571	20.4571	8.67143	NA	NA
Putre	2515	6009.12	0.418531	-18.197	-69.5597	3556	22	0	0	0	4.41429	18.8857	11.6429	27.1286	0	697.714	20.0857	7.85714	NA	NA
Putre	2515	6009.12	0.418531	-18.197	-69.5597	3556	23	1	0.000397614	39.7614	4.42857	16.1857	10.3286	30.1286	0	698.286	17.5429	7.78571	NA	NA
Putre	2515	6009.12	0.418531	-18.197	-69.5597	3556	24	9	0.00357853	357.853	5.07143	19.3571	12.2286	28.6	0	697.571	19.0857	7.22857	NA	NA
Putre	2515	6009.12	0.418531	-18.197	-69.5597	3556	25	0	0	0	4.42857	19.7	12.0571	20.6714	0	697.571	19.3429	7.24286	NA	NA
Putre	2515	6009.12	0.418531	-18.197	-69.5597	3556	26	0	0	0	3.21429	16.9571	10.1	10.8857	0	696.286	19.7143	8.78571	NA	NA
Putre	2515	6009.12	0.418531	-18.197	-69.5597	3556	27	6	0.00238569	238.569	2.05714	17.7429	9.88571	9.34286	0	696.571	20.0857	7.9	NA	NA
Putre	2515	6009.12	0.418531	-18.197	-69.5597	3556	28	9	0.00357853	357.853	1.87143	16.6	9.21429	9.84286	0	697	20.1286	8.41429	NA	NA
Putre	2515	6009.12	0.418531	-18.197	-69.5597	3556	29	8	0.00318091	318.091	4.27143	19.9143	12.1286	9.68571	0	697	20.4429	7.62857	NA	NA
Putre	2515	6009.12	0.418531	-18.197	-69.5597	3556	30	0	0	0	3.5	18	10.7429	12.9571	0	696.714	20.5429	7.82857	NA	NA
Putre	2515	6009.12	0.418531	-18.197	-69.5597	3556	31	9	0.00357853	357.853	4.6	20.3286	12.4857	8.62857	0	697.286	22.0429	7.7	NA	NA
Putre	2515	6009.12	0.418531	-18.197	-69.5597	3556	32	2	0.000795229	79.5229	4.72857	20.8	12.7429	8.41429	0	697.714	22.7571	7.42857	NA	NA
Putre	2515	6009.12	0.418531	-18.197	-69.5597	3556	33	1	0.000397614	39.7614	3.41429	16.2714	9.87143	8.62857	0	695.857	22.5714	9.02857	NA	NA
A_Hospicio	129999	580.2	224.059	-20.2686	-70.105	530	9	0	0	0	NA	NA	NA	NA	NA	NA	NA	NA	7.07143	NA
A_Hospicio	129999	580.2	224.059	-20.2686	-70.105	530	10	0	0	0	NA	NA	NA	NA	NA	NA	NA	NA	8.28571	NA
A_Hospicio	129999	580.2	224.059	-20.2686	-70.105	530	11	0	0	0	NA	NA	NA	NA	NA	NA	NA	NA	5.14286	NA
A_Hospicio	129999	580.2	224.059	-20.2686	-70.105	530	12	3	2.30771e-05	2.30771	NA	NA	NA	NA	NA	NA	NA	NA	7.42857	NA
A_Hospicio	129999	580.2	224.059	-20.2686	-70.105	530	13	5	3.84618e-05	3.84618	NA	NA	NA	NA	NA	NA	NA	NA	7.57143	NA
A_Hospicio	129999	580.2	224.059	-20.2686	-70.105	530	14	6	4.61542e-05	4.61542	NA	NA	NA	NA	NA	NA	NA	NA	10.1429	NA
A_Hospicio	129999	580.2	224.059	-20.2686	-70.105	530	15	14	0.000107693	10.7693	NA	NA	NA	NA	NA	NA	NA	NA	8.14286	NA
A_Hospicio	129999	580.2	224.059	-20.2686	-70.105	530	16	25	0.000192309	19.2309	NA	NA	NA	NA	NA	NA	NA	NA	11.1429	NA
A_Hospicio	129999	580.2	224.059	-20.2686	-70.105	530	17	38	0.00029231	29.231	NA	NA	NA	NA	NA	NA	NA	NA	11.4286	NA
A_Hospicio	129999	580.2	224.059	-20.2686	-70.105	530	18	112	0.000861545	86.1545	NA	NA	NA	NA	NA	NA	NA	NA	10.7143	NA
A_Hospicio	129999	580.2	224.059	-20.2686	-70.105	530	19	139	0.00106924	106.924	NA	NA	NA	NA	NA	NA	NA	NA	15.8571	NA
A_Hospicio	129999	580.2	224.059	-20.2686	-70.105	530	20	270	0.00207694	207.694	NA	NA	NA	NA	NA	NA	NA	NA	17	NA
A_Hospicio	129999	580.2	224.059	-20.2686	-70.105	530	21	317	0.00243848	243.848	NA	NA	NA	NA	NA	NA	NA	NA	13.2857	NA
A_Hospicio	129999	580.2	224.059	-20.2686	-70.105	530	22	309	0.00237694	237.694	NA	NA	NA	NA	NA	NA	NA	NA	9.42857	NA
A_Hospicio	129999	580.2	224.059	-20.2686	-70.105	530	23	248	0.00190771	190.771	NA	NA	NA	NA	NA	NA	NA	NA	10.2857	NA
A_Hospicio	129999	580.2	224.059	-20.2686	-70.105	530	24	193	0.00148463	148.463	NA	NA	NA	NA	NA	NA	NA	NA	9.71429	NA
A_Hospicio	129999	580.2	224.059	-20.2686	-70.105	530	25	143	0.00110001	110.001	NA	NA	NA	NA	NA	NA	NA	NA	10	NA
A_Hospicio	129999	580.2	224.059	-20.2686	-70.105	530	26	151	0.00116155	116.155	NA	NA	NA	NA	NA	NA	NA	NA	11.7143	NA
A_Hospicio	129999	580.2	224.059	-20.2686	-70.105	530	27	107	0.000823083	82.3083	NA	NA	NA	NA	NA	NA	NA	NA	13.2857	NA
A_Hospicio	129999	580.2	224.059	-20.2686	-70.105	530	28	89	0.000684621	68.4621	NA	NA	NA	NA	NA	NA	NA	NA	12.7143	NA
A_Hospicio	129999	580.2	224.059	-20.2686	-70.105	530	29	108	0.000830776	83.0776	NA	NA	NA	NA	NA	NA	NA	NA	18.7143	NA
A_Hospicio	129999	580.2	224.059	-20.2686	-70.105	530	30	111	0.000853853	85.3853	NA	NA	NA	NA	NA	NA	NA	NA	13.2857	NA
A_Hospicio	129999	580.2	224.059	-20.2686	-70.105	530	31	144	0.0011077	110.77	NA	NA	NA	NA	NA	NA	NA	NA	14.5714	NA
A_Hospicio	129999	580.2	224.059	-20.2686	-70.105	530	32	120	0.000923084	92.3084	NA	NA	NA	NA	NA	NA	NA	NA	14.5714	NA
A_Hospicio	129999	580.2	224.059	-20.2686	-70.105	530	33	163	0.00125386	125.386	NA	NA	NA	NA	NA	NA	NA	NA	13.5714	NA
Camina	1375	2254.41	0.609916	-19.3111	-69.427	2430	9	0	0	0	NA	NA	NA	NA	NA	NA	NA	NA	NA	NA
Camina	1375	2254.41	0.609916	-19.3111	-69.427	2430	10	0	0	0	NA	NA	NA	NA	NA	NA	NA	NA	NA	NA
Camina	1375	2254.41	0.609916	-19.3111	-69.427	2430	11	0	0	0	NA	NA	NA	NA	NA	NA	NA	NA	NA	NA
Camina	1375	2254.41	0.609916	-19.3111	-69.427	2430	12	0	0	0	NA	NA	NA	NA	NA	NA	NA	NA	NA	NA
Camina	1375	2254.41	0.609916	-19.3111	-69.427	2430	13	0	0	0	NA	NA	NA	NA	NA	NA	NA	NA	NA	NA
Camina	1375	2254.41	0.609916	-19.3111	-69.427	2430	14	0	0	0	NA	NA	NA	NA	NA	NA	NA	NA	NA	NA
Camina	1375	2254.41	0.609916	-19.3111	-69.427	2430	15	0	0	0	NA	NA	NA	NA	NA	NA	NA	NA	NA	NA
Camina	1375	2254.41	0.609916	-19.3111	-69.427	2430	16	0	0	0	NA	NA	NA	NA	NA	NA	NA	NA	NA	NA
Camina	1375	2254.41	0.609916	-19.3111	-69.427	2430	17	0	0	0	NA	NA	NA	NA	NA	NA	NA	NA	NA	NA
Camina	1375	2254.41	0.609916	-19.3111	-69.427	2430	18	0	0	0	NA	NA	NA	NA	NA	NA	NA	NA	NA	NA
Camina	1375	2254.41	0.609916	-19.3111	-69.427	2430	19	0	0	0	NA	NA	NA	NA	NA	NA	NA	NA	NA	NA
Camina	1375	2254.41	0.609916	-19.3111	-69.427	2430	20	0	0	0	NA	NA	NA	NA	NA	NA	NA	NA	NA	NA
Camina	1375	2254.41	0.609916	-19.3111	-69.427	2430	21	3	0.00218182	218.182	NA	NA	NA	NA	NA	NA	NA	NA	NA	NA
Camina	1375	2254.41	0.609916	-19.3111	-69.427	2430	22	8	0.00581818	581.818	NA	NA	NA	NA	NA	NA	NA	NA	NA	NA
Camina	1375	2254.41	0.609916	-19.3111	-69.427	2430	23	3	0.00218182	218.182	NA	NA	NA	NA	NA	NA	NA	NA	NA	NA
Camina	1375	2254.41	0.609916	-19.3111	-69.427	2430	24	2	0.00145455	145.455	NA	NA	NA	NA	NA	NA	NA	NA	NA	NA
Camina	1375	2254.41	0.609916	-19.3111	-69.427	2430	25	4	0.00290909	290.909	NA	NA	NA	NA	NA	NA	NA	NA	NA	NA
Camina	1375	2254.41	0.609916	-19.3111	-69.427	2430	26	7	0.00509091	509.091	NA	NA	NA	NA	NA	NA	NA	NA	NA	NA
Camina	1375	2254.41	0.609916	-19.3111	-69.427	2430	27	3	0.00218182	218.182	NA	NA	NA	NA	NA	NA	NA	NA	NA	NA
Camina	1375	2254.41	0.609916	-19.3111	-69.427	2430	28	6	0.00436364	436.364	NA	NA	NA	NA	NA	NA	NA	NA	NA	NA
Camina	1375	2254.41	0.609916	-19.3111	-69.427	2430	29	0	0	0	NA	NA	NA	NA	NA	NA	NA	NA	NA	NA
Camina	1375	2254.41	0.609916	-19.3111	-69.427	2430	30	2	0.00145455	145.455	NA	NA	NA	NA	NA	NA	NA	NA	NA	NA
Camina	1375	2254.41	0.609916	-19.3111	-69.427	2430	31	1	0.000727273	72.7273	NA	NA	NA	NA	NA	NA	NA	NA	NA	NA
Camina	1375	2254.41	0.609916	-19.3111	-69.427	2430	32	2	0.00145455	145.455	NA	NA	NA	NA	NA	NA	NA	NA	NA	NA
Camina	1375	2254.41	0.609916	-19.3111	-69.427	2430	33	3	0.00218182	218.182	NA	NA	NA	NA	NA	NA	NA	NA	NA	NA
Colchane	1583	3971.49	0.398591	-19.2762	-68.6388	3722	9	0	0	0	NA	NA	NA	NA	NA	NA	NA	NA	NA	NA
Colchane	1583	3971.49	0.398591	-19.2762	-68.6388	3722	10	0	0	0	NA	NA	NA	NA	NA	NA	NA	NA	NA	NA
Colchane	1583	3971.49	0.398591	-19.2762	-68.6388	3722	11	0	0	0	NA	NA	NA	NA	NA	NA	NA	NA	NA	NA
Colchane	1583	3971.49	0.398591	-19.2762	-68.6388	3722	12	0	0	0	NA	NA	NA	NA	NA	NA	NA	NA	NA	NA
Colchane	1583	3971.49	0.398591	-19.2762	-68.6388	3722	13	0	0	0	NA	NA	NA	NA	NA	NA	NA	NA	NA	NA
Colchane	1583	3971.49	0.398591	-19.2762	-68.6388	3722	14	0	0	0	NA	NA	NA	NA	NA	NA	NA	NA	NA	NA
Colchane	1583	3971.49	0.398591	-19.2762	-68.6388	3722	15	0	0	0	NA	NA	NA	NA	NA	NA	NA	NA	NA	NA
Colchane	1583	3971.49	0.398591	-19.2762	-68.6388	3722	16	0	0	0	NA	NA	NA	NA	NA	NA	NA	NA	NA	NA
Colchane	1583	3971.49	0.398591	-19.2762	-68.6388	3722	17	0	0	0	NA	NA	NA	NA	NA	NA	NA	NA	NA	NA
Colchane	1583	3971.49	0.398591	-19.2762	-68.6388	3722	18	0	0	0	NA	NA	NA	NA	NA	NA	NA	NA	NA	NA
Colchane	1583	3971.49	0.398591	-19.2762	-68.6388	3722	19	0	0	0	NA	NA	NA	NA	NA	NA	NA	NA	NA	NA
Colchane	1583	3971.49	0.398591	-19.2762	-68.6388	3722	20	0	0	0	NA	NA	NA	NA	NA	NA	NA	NA	NA	NA
Colchane	1583	3971.49	0.398591	-19.2762	-68.6388	3722	21	2	0.00126342	126.342	NA	NA	NA	NA	NA	NA	NA	NA	NA	NA
Colchane	1583	3971.49	0.398591	-19.2762	-68.6388	3722	22	1	0.000631712	63.1712	NA	NA	NA	NA	NA	NA	NA	NA	NA	NA
Colchane	1583	3971.49	0.398591	-19.2762	-68.6388	3722	23	10	0.00631712	631.712	NA	NA	NA	NA	NA	NA	NA	NA	NA	NA
Colchane	1583	3971.49	0.398591	-19.2762	-68.6388	3722	24	17	0.0107391	1073.91	NA	NA	NA	NA	NA	NA	NA	NA	NA	NA
Colchane	1583	3971.49	0.398591	-19.2762	-68.6388	3722	25	15	0.00947568	947.568	NA	NA	NA	NA	NA	NA	NA	NA	NA	NA
Colchane	1583	3971.49	0.398591	-19.2762	-68.6388	3722	26	15	0.00947568	947.568	NA	NA	NA	NA	NA	NA	NA	NA	NA	NA
Colchane	1583	3971.49	0.398591	-19.2762	-68.6388	3722	27	10	0.00631712	631.712	NA	NA	NA	NA	NA	NA	NA	NA	NA	NA
Colchane	1583	3971.49	0.398591	-19.2762	-68.6388	3722	28	6	0.00379027	379.027	NA	NA	NA	NA	NA	NA	NA	NA	NA	NA
Colchane	1583	3971.49	0.398591	-19.2762	-68.6388	3722	29	3	0.00189514	189.514	NA	NA	NA	NA	NA	NA	NA	NA	NA	NA
Colchane	1583	3971.49	0.398591	-19.2762	-68.6388	3722	30	10	0.00631712	631.712	NA	NA	NA	NA	NA	NA	NA	NA	NA	NA
Colchane	1583	3971.49	0.398591	-19.2762	-68.6388	3722	31	1	0.000631712	63.1712	NA	NA	NA	NA	NA	NA	NA	NA	NA	NA
Colchane	1583	3971.49	0.398591	-19.2762	-68.6388	3722	32	1	0.000631712	63.1712	NA	NA	NA	NA	NA	NA	NA	NA	NA	NA
Colchane	1583	3971.49	0.398591	-19.2762	-68.6388	3722	33	1	0.000631712	63.1712	NA	NA	NA	NA	NA	NA	NA	NA	NA	NA
Huara	3000	10515.2	0.285301	-19.996	-69.7713	1113	9	0	0	0	NA	NA	NA	NA	NA	NA	NA	NA	NA	NA
Huara	3000	10515.2	0.285301	-19.996	-69.7713	1113	10	0	0	0	NA	NA	NA	NA	NA	NA	NA	NA	NA	NA
Huara	3000	10515.2	0.285301	-19.996	-69.7713	1113	11	0	0	0	NA	NA	NA	NA	NA	NA	NA	NA	NA	NA
Huara	3000	10515.2	0.285301	-19.996	-69.7713	1113	12	0	0	0	NA	NA	NA	NA	NA	NA	NA	NA	NA	NA
Huara	3000	10515.2	0.285301	-19.996	-69.7713	1113	13	0	0	0	NA	NA	NA	NA	NA	NA	NA	NA	NA	NA
Huara	3000	10515.2	0.285301	-19.996	-69.7713	1113	14	0	0	0	NA	NA	NA	NA	NA	NA	NA	NA	NA	NA
Huara	3000	10515.2	0.285301	-19.996	-69.7713	1113	15	0	0	0	NA	NA	NA	NA	NA	NA	NA	NA	NA	NA
Huara	3000	10515.2	0.285301	-19.996	-69.7713	1113	16	0	0	0	NA	NA	NA	NA	NA	NA	NA	NA	NA	NA
Huara	3000	10515.2	0.285301	-19.996	-69.7713	1113	17	2	0.000666667	66.6667	NA	NA	NA	NA	NA	NA	NA	NA	NA	NA
Huara	3000	10515.2	0.285301	-19.996	-69.7713	1113	18	8	0.00266667	266.667	NA	NA	NA	NA	NA	NA	NA	NA	NA	NA
Huara	3000	10515.2	0.285301	-19.996	-69.7713	1113	19	2	0.000666667	66.6667	NA	NA	NA	NA	NA	NA	NA	NA	NA	NA
Huara	3000	10515.2	0.285301	-19.996	-69.7713	1113	20	10	0.00333333	333.333	NA	NA	NA	NA	NA	NA	NA	NA	NA	NA
Huara	3000	10515.2	0.285301	-19.996	-69.7713	1113	21	7	0.00233333	233.333	NA	NA	NA	NA	NA	NA	NA	NA	NA	NA
Huara	3000	10515.2	0.285301	-19.996	-69.7713	1113	22	8	0.00266667	266.667	NA	NA	NA	NA	NA	NA	NA	NA	NA	NA
Huara	3000	10515.2	0.285301	-19.996	-69.7713	1113	23	7	0.00233333	233.333	NA	NA	NA	NA	NA	NA	NA	NA	NA	NA
Huara	3000	10515.2	0.285301	-19.996	-69.7713	1113	24	4	0.00133333	133.333	NA	NA	NA	NA	NA	NA	NA	NA	NA	NA
Huara	3000	10515.2	0.285301	-19.996	-69.7713	1113	25	6	0.002	200	NA	NA	NA	NA	NA	NA	NA	NA	NA	NA
Huara	3000	10515.2	0.285301	-19.996	-69.7713	1113	26	10	0.00333333	333.333	NA	NA	NA	NA	NA	NA	NA	NA	NA	NA
Huara	3000	10515.2	0.285301	-19.996	-69.7713	1113	27	12	0.004	400	NA	NA	NA	NA	NA	NA	NA	NA	NA	NA
Huara	3000	10515.2	0.285301	-19.996	-69.7713	1113	28	8	0.00266667	266.667	NA	NA	NA	NA	NA	NA	NA	NA	NA	NA
Huara	3000	10515.2	0.285301	-19.996	-69.7713	1113	29	15	0.005	500	NA	NA	NA	NA	NA	NA	NA	NA	NA	NA
Huara	3000	10515.2	0.285301	-19.996	-69.7713	1113	30	8	0.00266667	266.667	NA	NA	NA	NA	NA	NA	NA	NA	NA	NA
Huara	3000	10515.2	0.285301	-19.996	-69.7713	1113	31	3	0.001	100	NA	NA	NA	NA	NA	NA	NA	NA	NA	NA
Huara	3000	10515.2	0.285301	-19.996	-69.7713	1113	32	6	0.002	200	NA	NA	NA	NA	NA	NA	NA	NA	NA	NA
Huara	3000	10515.2	0.285301	-19.996	-69.7713	1113	33	6	0.002	200	NA	NA	NA	NA	NA	NA	NA	NA	NA	NA
Iquique	223463	2949.95	75.7515	-19.996	-69.7713	38	9	0	0	0	19.8286	24.2	22.0429	72.4143	0	1011.14	24.3714	4.05714	NA	NA
Iquique	223463	2949.95	75.7515	-20.2306	-70.1359	38	10	0	0	0	19.4429	22.9714	21.1857	73.4857	0	1009.86	22.8286	4.02857	NA	NA
Iquique	223463	2949.95	75.7515	-20.2306	-70.1359	38	11	0	0	0	19.6429	23.6	21.6143	74.4	0	1010.14	21.6286	4.25714	NA	NA
Iquique	223463	2949.95	75.7515	-20.2306	-70.1359	38	12	9	4.02751e-05	4.02751	20	23.2143	21.6143	73.3429	0	1011.43	21.6857	3.85714	NA	NA
Iquique	223463	2949.95	75.7515	-20.2306	-70.1359	38	13	7	3.13251e-05	3.13251	18.8286	21.5429	20.2	72.9286	0	1010.43	19.4857	4.61429	NA	NA
Iquique	223463	2949.95	75.7515	-20.2306	-70.1359	38	14	15	6.71252e-05	6.71252	19	21.8286	20.4286	71.9857	0	1009.57	21.1	4.54286	NA	NA
Iquique	223463	2949.95	75.7515	-20.2306	-70.1359	38	15	12	5.37002e-05	5.37002	19.3714	22.8571	21.1286	71.5429	0	1011.14	16.3429	3.81429	NA	NA
Iquique	223463	2949.95	75.7515	-20.2306	-70.1359	38	16	22	9.84503e-05	9.84503	17.8429	21.1571	19.5	71.5143	0	1013.43	20.1857	3.94286	NA	NA
Iquique	223463	2949.95	75.7515	-20.2306	-70.1359	38	17	42	0.000187951	18.7951	17.5714	20.3714	18.9714	70.5571	0	1012.43	19.0714	5.15714	NA	NA
Iquique	223463	2949.95	75.7515	-20.2306	-70.1359	38	18	104	0.000465401	46.5401	17.5143	19.8286	18.6714	71.6429	0	1012.43	16.3429	5.38571	NA	NA
Iquique	223463	2949.95	75.7515	-20.2306	-70.1359	38	19	257	0.00115008	115.008	17.0429	19.5286	18.2571	73.9857	0	1011.14	16.8571	3.95714	NA	NA
Iquique	223463	2949.95	75.7515	-20.2306	-70.1359	38	20	402	0.00179896	179.896	16.8	19.0143	17.9143	72.6143	0	1012.71	14.2571	3.95714	NA	NA
Iquique	223463	2949.95	75.7515	-20.2306	-70.1359	38	21	504	0.00225541	225.541	15.2286	18.2857	16.7571	72.5857	0	1013.14	14.8571	4.78571	NA	NA
Iquique	223463	2949.95	75.7515	-20.2306	-70.1359	38	22	459	0.00205403	205.403	16.8143	20.0857	18.4286	73.2	0	1012.71	14.5571	4.18571	NA	NA
Iquique	223463	2949.95	75.7515	-20.2306	-70.1359	38	23	442	0.00197796	197.796	15.8429	18.0714	16.9571	75.8143	0	1014.57	11.2143	4.91429	NA	NA
Iquique	223463	2949.95	75.7515	-20.2306	-70.1359	38	24	447	0.00200033	200.033	16.0857	17.9714	17.0286	76.1	0.0285714	1013.14	8.78571	3.71429	NA	NA
Iquique	223463	2949.95	75.7515	-20.2306	-70.1359	38	25	412	0.00184371	184.371	15.7286	17.6571	16.7	71.9286	0	1013.57	9.44286	4.77143	NA	NA
Iquique	223463	2949.95	75.7515	-20.2306	-70.1359	38	26	342	0.00153045	153.045	14.8429	17.4143	16.1286	71.1143	0	1012.86	12.2286	4.88571	NA	NA
Iquique	223463	2949.95	75.7515	-20.2306	-70.1359	38	27	332	0.0014857	148.57	14.2571	17.1	15.6857	71.4	0	1013.29	11.7857	5.22857	NA	NA
Iquique	223463	2949.95	75.7515	-20.2306	-70.1359	38	28	281	0.00125748	125.748	14.2714	16.8571	15.5714	70.1	0	1014.71	12.3571	5.52857	NA	NA
Iquique	223463	2949.95	75.7515	-20.2306	-70.1359	38	29	273	0.00122168	122.168	13.7	16.2714	14.9571	74.6286	0	1012.43	13.1857	4.97143	NA	NA
Iquique	223463	2949.95	75.7515	-20.2306	-70.1359	38	30	333	0.00149018	149.018	14.1429	16.7571	15.4429	69.8571	0	1015	12.9857	6.3	NA	NA
Iquique	223463	2949.95	75.7515	-20.2306	-70.1359	38	31	260	0.0011635	116.35	13.5286	16.2429	14.8857	71.2571	0	1013.14	14.7	5.27143	NA	NA
Iquique	223463	2949.95	75.7515	-20.2306	-70.1359	38	32	239	0.00106953	106.953	14.5286	16.8143	15.6571	71.1857	0	1013.57	15.2	5.6	NA	NA
Iquique	223463	2949.95	75.7515	-20.2306	-70.1359	38	33	202	0.000903953	90.3953	14.5571	16.7143	15.6143	68.5	0	1012.71	18.9857	6.38571	NA	NA
Pica	5958	8908.5	0.668799	-20.4896	-69.3306	1334	9	0	0	0	2.37143	16.2714	9.32857	57.3429	0.0142857	649.714	30.6571	10.0714	NA	NA
Pica	5958	8908.5	0.668799	-20.4896	-69.3306	1334	10	0	0	0	0.914286	18.1571	9.54286	51.1571	0	649.571	28.3857	8.48571	NA	NA
Pica	5958	8908.5	0.668799	-20.4896	-69.3306	1334	11	0	0	0	4.1	14.9143	9.5	68.4857	2.92857	649.714	19.0143	8.44286	NA	NA
Pica	5958	8908.5	0.668799	-20.4896	-69.3306	1334	12	0	0	0	2.42857	14.8714	8.62857	66.8286	0.771429	649.143	25.0857	9.6	NA	NA
Pica	5958	8908.5	0.668799	-20.4896	-69.3306	1334	13	1	0.000167842	16.7842	-0.2	17.4	8.6	59.6714	0.0142857	648.714	24.8714	8.35714	NA	NA
Pica	5958	8908.5	0.668799	-20.4896	-69.3306	1334	14	7	0.00117489	117.489	1.91429	18.1286	10.0286	55.9857	0.0714286	649.571	21.6286	8.1	NA	NA
Pica	5958	8908.5	0.668799	-20.4896	-69.3306	1334	15	14	0.00234978	234.978	-3.37143	14.5429	5.58571	47.7571	0	650.286	25.9286	7.24286	NA	NA
Pica	5958	8908.5	0.668799	-20.4896	-69.3306	1334	16	11	0.00184626	184.626	-6.92857	13.1429	3.11429	49.1714	0	650.143	24.0571	7.84286	NA	NA
Pica	5958	8908.5	0.668799	-20.4896	-69.3306	1334	17	0	0	0	-4.85714	15.2143	5.18571	44.6	0	650.286	22.9857	7.4	NA	NA
Pica	5958	8908.5	0.668799	-20.4896	-69.3306	1334	18	1	0.000167842	16.7842	-4.62857	16.6571	6.02857	40.5857	0	650.857	21.2857	7.11429	NA	NA
Pica	5958	8908.5	0.668799	-20.4896	-69.3306	1334	19	5	0.000839208	83.9208	-6.68571	14.8	4.05714	40.4143	0	650	20.7143	7.14286	NA	NA
Pica	5958	8908.5	0.668799	-20.4896	-69.3306	1334	20	1	0.000167842	16.7842	-7.6	11.4429	1.91429	36.6714	0	650.143	21.1857	6.55714	NA	NA
Pica	5958	8908.5	0.668799	-20.4896	-69.3306	1334	21	7	0.00117489	117.489	-5	12.5571	3.78571	33.1	0	650.571	20.8714	8.92857	NA	NA
Pica	5958	8908.5	0.668799	-20.4896	-69.3306	1334	22	8	0.00134273	134.273	-8.54286	13.9571	2.7	38.8	0	650.286	19.5143	6.71429	NA	NA
Pica	5958	8908.5	0.668799	-20.4896	-69.3306	1334	23	10	0.00167842	167.842	-1.3	8.94286	3.81429	36.8857	0.0142857	649.429	18.5	11.4143	NA	NA
Pica	5958	8908.5	0.668799	-20.4896	-69.3306	1334	24	10	0.00167842	167.842	-6.95714	13.4714	3.24286	52.0143	0	650.286	18.4714	6.34286	NA	NA
Pica	5958	8908.5	0.668799	-20.4896	-69.3306	1334	25	10	0.00167842	167.842	-8.64286	14.5714	2.95714	42.6429	0	650.143	19.4143	6.14286	NA	NA
Pica	5958	8908.5	0.668799	-20.4896	-69.3306	1334	26	14	0.00234978	234.978	-10.5	10.8	0.157143	33.0714	0	647.857	19.6571	6.98571	NA	NA
Pica	5958	8908.5	0.668799	-20.4896	-69.3306	1334	27	42	0.00704935	704.935	-13.7143	11.7286	-0.985714	32.7714	0	648.429	19.9571	6.02857	NA	NA
Pica	5958	8908.5	0.668799	-20.4896	-69.3306	1334	28	37	0.00621014	621.014	-15.0571	10.1714	-2.47143	27.7429	0	648.714	19.8714	7.74286	NA	NA
Pica	5958	8908.5	0.668799	-20.4896	-69.3306	1334	29	24	0.0040282	402.82	-12.1714	14.6143	1.2	31.9714	0	649.571	20.3286	5.64286	NA	NA
Pica	5958	8908.5	0.668799	-20.4896	-69.3306	1334	30	24	0.0040282	402.82	-11.0857	12.5857	0.771429	28.1286	0	648.857	20.7	7.68571	NA	NA
Pica	5958	8908.5	0.668799	-20.4896	-69.3306	1334	31	19	0.00318899	318.899	-13.7857	14.6	0.4	31.6714	0	650.143	22.0143	5.62857	NA	NA
Pica	5958	8908.5	0.668799	-20.4896	-69.3306	1334	32	25	0.00419604	419.604	-12.3408	16.1429	1.91429	29.4531	0	650.878	22.7592	5.64694	NA	NA
Pica	5958	8908.5	0.668799	-20.4896	-69.3306	1334	33	28	0.00469956	469.956	-6.44286	9.6	1.58571	21.5714	0	647.143	23.6714	10.8	NA	NA
P_Almonte	17395	13580	1.28093	-20.2568	-69.786	1035	9	0	0	0	NA	NA	NA	NA	NA	NA	NA	NA	NA	NA
P_Almonte	17395	13580	1.28093	-20.2568	-69.786	1035	10	0	0	0	NA	NA	NA	NA	NA	NA	NA	NA	NA	NA
P_Almonte	17395	13580	1.28093	-20.2568	-69.786	1035	11	0	0	0	NA	NA	NA	NA	NA	NA	NA	NA	NA	NA
P_Almonte	17395	13580	1.28093	-20.2568	-69.786	1035	12	0	0	0	NA	NA	NA	NA	NA	NA	NA	NA	NA	NA
P_Almonte	17395	13580	1.28093	-20.2568	-69.786	1035	13	1	5.74878e-05	5.74878	NA	NA	NA	NA	NA	NA	NA	NA	NA	NA
P_Almonte	17395	13580	1.28093	-20.2568	-69.786	1035	14	2	0.000114976	11.4976	NA	NA	NA	NA	NA	NA	NA	NA	NA	NA
P_Almonte	17395	13580	1.28093	-20.2568	-69.786	1035	15	0	0	0	NA	NA	NA	NA	NA	NA	NA	NA	NA	NA
P_Almonte	17395	13580	1.28093	-20.2568	-69.786	1035	16	0	0	0	NA	NA	NA	NA	NA	NA	NA	NA	NA	NA
P_Almonte	17395	13580	1.28093	-20.2568	-69.786	1035	17	0	0	0	NA	NA	NA	NA	NA	NA	NA	NA	NA	NA
P_Almonte	17395	13580	1.28093	-20.2568	-69.786	1035	18	3	0.000172463	17.2463	NA	NA	NA	NA	NA	NA	NA	NA	NA	NA
P_Almonte	17395	13580	1.28093	-20.2568	-69.786	1035	19	5	0.000287439	28.7439	NA	NA	NA	NA	NA	NA	NA	NA	NA	NA
P_Almonte	17395	13580	1.28093	-20.2568	-69.786	1035	20	17	0.000977292	97.7292	NA	NA	NA	NA	NA	NA	NA	NA	NA	NA
P_Almonte	17395	13580	1.28093	-20.2568	-69.786	1035	21	39	0.00224202	224.202	NA	NA	NA	NA	NA	NA	NA	NA	NA	NA
P_Almonte	17395	13580	1.28093	-20.2568	-69.786	1035	22	58	0.00333429	333.429	NA	NA	NA	NA	NA	NA	NA	NA	NA	NA
P_Almonte	17395	13580	1.28093	-20.2568	-69.786	1035	23	92	0.00528888	528.888	NA	NA	NA	NA	NA	NA	NA	NA	NA	NA
P_Almonte	17395	13580	1.28093	-20.2568	-69.786	1035	24	94	0.00540385	540.385	NA	NA	NA	NA	NA	NA	NA	NA	NA	NA
P_Almonte	17395	13580	1.28093	-20.2568	-69.786	1035	25	58	0.00333429	333.429	NA	NA	NA	NA	NA	NA	NA	NA	NA	NA
P_Almonte	17395	13580	1.28093	-20.2568	-69.786	1035	26	33	0.0018971	189.71	NA	NA	NA	NA	NA	NA	NA	NA	NA	NA
P_Almonte	17395	13580	1.28093	-20.2568	-69.786	1035	27	74	0.0042541	425.41	NA	NA	NA	NA	NA	NA	NA	NA	NA	NA
P_Almonte	17395	13580	1.28093	-20.2568	-69.786	1035	28	54	0.00310434	310.434	NA	NA	NA	NA	NA	NA	NA	NA	NA	NA
P_Almonte	17395	13580	1.28093	-20.2568	-69.786	1035	29	47	0.00270193	270.193	NA	NA	NA	NA	NA	NA	NA	NA	NA	NA
P_Almonte	17395	13580	1.28093	-20.2568	-69.786	1035	30	43	0.00247197	247.197	NA	NA	NA	NA	NA	NA	NA	NA	NA	NA
P_Almonte	17395	13580	1.28093	-20.2568	-69.786	1035	31	127	0.00730095	730.095	NA	NA	NA	NA	NA	NA	NA	NA	NA	NA
P_Almonte	17395	13580	1.28093	-20.2568	-69.786	1035	32	60	0.00344927	344.927	NA	NA	NA	NA	NA	NA	NA	NA	NA	NA
P_Almonte	17395	13580	1.28093	-20.2568	-69.786	1035	33	41	0.002357	235.7	NA	NA	NA	NA	NA	NA	NA	NA	NA	NA
Antofagasta	425725	30985.9	13.7393	-23.652	-70.3976	43	9	0	0	0	17.1571	24.1429	20.6571	71.5143	0	1002.14	25.8286	3.52857	8.71429	27.1429
Antofagasta	425725	30985.9	13.7393	-23.652	-70.3976	43	10	1	2.34893e-06	0.234893	16.9143	24.2	20.5571	65.1571	0	1000.86	23.8	3.61429	8.32143	25.7143
Antofagasta	425725	30985.9	13.7393	-23.652	-70.3976	43	11	2	4.69787e-06	0.469787	17.2429	24.4857	20.8571	69.1143	0	1001.14	22.5857	3.25714	8.28571	27.4286
Antofagasta	425725	30985.9	13.7393	-23.652	-70.3976	43	12	27	6.34212e-05	6.34212	15.7714	22.8	19.2857	73.4571	0	1002.71	21.9	3.3	9.14286	30.2857
Antofagasta	425725	30985.9	13.7393	-23.652	-70.3976	43	13	32	7.51659e-05	7.51659	14.4429	21.5143	18	71.0429	0	1001.43	21.4571	3.5	5	20.4286
Antofagasta	425725	30985.9	13.7393	-23.652	-70.3976	43	14	40	9.39574e-05	9.39574	15.4571	22.7857	19.1143	69.3857	0	1000.57	20.1429	2.81429	11.2857	35.7143
Antofagasta	425725	30985.9	13.7393	-23.652	-70.3976	43	15	59	0.000138587	13.8587	16.0286	23.3143	19.6714	69.0143	0	1002.14	17.7571	2.81429	10.1429	32.1429
Antofagasta	425725	30985.9	13.7393	-23.652	-70.3976	43	16	110	0.000258383	25.8383	14.4571	21.5857	18.0286	71.2571	0	1004.29	17.3429	3.11429	10.8571	33
Antofagasta	425725	30985.9	13.7393	-23.652	-70.3976	43	17	161	0.000378178	37.8178	14.3571	21.4571	17.9	69.9143	0	1003.14	17.5714	3.08571	11.8571	30.1429
Antofagasta	425725	30985.9	13.7393	-23.652	-70.3976	43	18	215	0.000505021	50.5021	14.0857	19.7429	16.9	71.7	0	1003.29	15.3429	3.8	9.14286	24.1429
Antofagasta	425725	30985.9	13.7393	-23.652	-70.3976	43	19	311	0.000730519	73.0519	13.4286	19.2857	16.3286	71.7571	0	1002	15.0143	3.2	15.8571	35.7143
Antofagasta	425725	30985.9	13.7393	-23.652	-70.3976	43	20	313	0.000735216	73.5216	13.4714	19.7286	16.5857	68.3143	0	1003.43	14.9286	3.25714	13.5714	32.1429
Antofagasta	425725	30985.9	13.7393	-23.652	-70.3976	43	21	304	0.000714076	71.4076	12.9286	18.4857	15.7	68.5286	0	1003.71	15.3429	3.58571	12	33
Antofagasta	425725	30985.9	13.7393	-23.652	-70.3976	43	22	346	0.000812731	81.2731	13.7143	21.0714	17.4	65.9429	0	1003.43	14.5714	2.81429	11.4286	32.5714
Antofagasta	425725	30985.9	13.7393	-23.652	-70.3976	43	23	470	0.001104	110.4	12.0714	18.5	15.2857	68.0714	0	1005.29	13.2429	3.34286	9.57143	46
Antofagasta	425725	30985.9	13.7393	-23.652	-70.3976	43	24	582	0.00136708	136.708	13	17.8286	15.4	74.0571	0	1003.71	9.75714	2.58571	15.1429	39.8571
Antofagasta	425725	30985.9	13.7393	-23.652	-70.3976	43	25	672	0.00157848	157.848	13.0714	18.6857	15.9	68.8286	0	1004	12.4286	2.68571	12.4286	36.7143
Antofagasta	425725	30985.9	13.7393	-23.652	-70.3976	43	26	769	0.00180633	180.633	11.9857	17.3429	14.6571	71.3286	0	1003	11.5143	2.94286	12.1429	36
Antofagasta	425725	30985.9	13.7393	-23.652	-70.3976	43	27	874	0.00205297	205.297	11.1857	17.4429	14.3143	70.4286	0	1004	12.8286	2.95714	13.7143	37.2857
Antofagasta	425725	30985.9	13.7393	-23.652	-70.3976	43	28	720	0.00169123	169.123	10.9714	17.3714	14.1714	68.8143	0.1	1005	14.1143	3.04286	13	38
Antofagasta	425725	30985.9	13.7393	-23.652	-70.3976	43	29	561	0.00131775	131.775	10.7286	16.1429	13.4429	71.9714	0	1003	12.7714	3.08571	14.2857	33.5714
Antofagasta	425725	30985.9	13.7393	-23.652	-70.3976	43	30	554	0.00130131	130.131	10.3714	16.7429	13.5429	68.8429	0	1005.29	13.7857	3.84286	9.42857	37.8571
Antofagasta	425725	30985.9	13.7393	-23.652	-70.3976	43	31	636	0.00149392	149.392	10.7286	16.3857	13.5286	70.2857	0	1003.57	14.8286	3.57143	18.2857	41.2857
Antofagasta	425725	30985.9	13.7393	-23.652	-70.3976	43	32	547	0.00128487	128.487	12.2571	17.5	14.8714	68.4286	0	1004.14	15.6286	3.62857	12.5714	32.7143
Antofagasta	425725	30985.9	13.7393	-23.652	-70.3976	43	33	454	0.00106642	106.642	12.6571	16.5286	14.6	65.8143	0	1003	15.5571	4.35714	10.2857	31.4286
Calama	190336	15509.9	12.2719	-22.4541	-68.9293	2261	9	1	5.25387e-06	0.525387	6.37143	21.8286	14.0857	57.9571	0	692	24.6429	3.31429	5.42857	25.8571
Calama	190336	15509.9	12.2719	-22.4541	-68.9293	2261	10	0	0	0	6.72857	23.7857	15.2571	40.5143	0	691.857	24.7286	3.4	5.42857	34.8571
Calama	190336	15509.9	12.2719	-22.4541	-68.9293	2261	11	2	1.05077e-05	1.05077	6.88571	21.6714	14.2714	55.8714	1.44286	691.857	18.5714	2.48571	5.57143	25.8571
Calama	190336	15509.9	12.2719	-22.4541	-68.9293	2261	12	3	1.57616e-05	1.57616	4.7	20.7286	12.7143	58.8571	1.14286	691.429	22.1857	2.88571	4.71429	21.4286
Calama	190336	15509.9	12.2719	-22.4541	-68.9293	2261	13	3	1.57616e-05	1.57616	4.48571	21.8571	13.1571	46.5714	0	691	23.2286	2.55714	4.42857	24.2857
Calama	190336	15509.9	12.2719	-22.4541	-68.9293	2261	14	9	4.72848e-05	4.72848	6.75714	24.0571	15.4143	42.3857	0	691.429	20.9143	2.71429	6	29.1429
Calama	190336	15509.9	12.2719	-22.4541	-68.9293	2261	15	19	9.98235e-05	9.98235	5.01429	20.3429	12.6714	30.9714	0	692.286	22.1571	4.31429	4.14286	21.7143
Calama	190336	15509.9	12.2719	-22.4541	-68.9293	2261	16	17	8.93157e-05	8.93157	3.07143	19.1143	11.0857	27.3429	0	692.714	20.3	3.74286	3.14286	25.2857
Calama	190336	15509.9	12.2719	-22.4541	-68.9293	2261	17	40	0.000210155	21.0155	4.31429	20.6143	12.4429	21.1286	0	692.714	20.4286	3.94286	3.42857	28.1429
Calama	190336	15509.9	12.2719	-22.4541	-68.9293	2261	18	53	0.000278455	27.8455	4.62857	21.7	13.1571	17.5571	0	692.857	19.7857	3.82857	5.42857	32.8571
Calama	190336	15509.9	12.2719	-22.4541	-68.9293	2261	19	90	0.000472848	47.2848	4.42857	20.3857	12.4143	16.8857	0	692	18.9286	4.1	5.85714	35.2857
Calama	190336	15509.9	12.2719	-22.4541	-68.9293	2261	20	233	0.00122415	122.415	2.97143	17.6429	10.3	18.1	0	692.571	18.1	5.02857	3.85714	28.7143
Calama	190336	15509.9	12.2719	-22.4541	-68.9293	2261	21	284	0.0014921	149.21	3.21429	18.1143	10.6571	13.2571	0	692.857	17.7714	6.2	3.28571	29.1429
Calama	190336	15509.9	12.2719	-22.4541	-68.9293	2261	22	445	0.00233797	233.797	3.87143	19.1143	11.5143	24.7143	0	692	15.5714	4.77143	4.42857	34.7143
Calama	190336	15509.9	12.2719	-22.4541	-68.9293	2261	23	785	0.00412429	412.429	2.01429	14.6571	8.32857	28.1286	0	691.714	15.4286	7.18571	4.71429	35.5714
Calama	190336	15509.9	12.2719	-22.4541	-68.9293	2261	24	945	0.0049649	496.49	3.4	18.1571	10.7857	25.2	0	692.143	15.7571	4.62857	NA	NA
Calama	190336	15509.9	12.2719	-22.4541	-68.9293	2261	25	853	0.00448155	448.155	4.34286	19.4857	11.9429	16.1714	0	692.143	16.3429	5.4	NA	NA
Calama	190336	15509.9	12.2719	-22.4541	-68.9293	2261	26	691	0.00363042	363.042	1.42857	16.0286	8.71429	13.3571	0	690	15.9714	5.82857	3.2	23.2
Calama	190336	15509.9	12.2719	-22.4541	-68.9293	2261	27	620	0.0032574	325.74	0.642857	16.3	8.47143	9.95714	0	690.714	16.9286	5.27143	3	23
Calama	190336	15509.9	12.2719	-22.4541	-68.9293	2261	28	439	0.00230645	230.645	0.242857	14.9429	7.6	9.34286	0	690.857	16.2143	6.58571	3.28571	29.4286
Calama	190336	15509.9	12.2719	-22.4541	-68.9293	2261	29	340	0.00178631	178.631	3.14286	18.8571	11.0143	7.08571	0	691.571	17.6	5.5	3.14286	29.4286
Calama	190336	15509.9	12.2719	-22.4541	-68.9293	2261	30	259	0.00136075	136.075	1.8	16.8	9.32857	7.32857	0	690.857	17.2429	5.51429	4.42857	41.4286
Calama	190336	15509.9	12.2719	-22.4541	-68.9293	2261	31	187	0.000982473	98.2473	2.5	19.4	10.9571	6.1	0	692.143	18.9571	5.71429	3.57143	32.5714
Calama	190336	15509.9	12.2719	-22.4541	-68.9293	2261	32	177	0.000929934	92.9934	3.7	20.9571	12.3	4.45714	0	692.429	19.8	5.51429	NA	NA
Calama	190336	15509.9	12.2719	-22.4541	-68.9293	2261	33	141	0.000740795	74.0795	1.05714	15.4	8.22857	9.78571	0	689	20.0429	8.04286	7.66667	40
Ma_elena	6814	12200.8	0.558488	-22.3448	-69.662	1260	9	1	0.000146757	14.6757	NA	NA	NA	NA	NA	NA	NA	NA	NA	NA
Ma_elena	6814	12200.8	0.558488	-22.3448	-69.662	1260	10	0	0	0	NA	NA	NA	NA	NA	NA	NA	NA	NA	NA
Ma_elena	6814	12200.8	0.558488	-22.3448	-69.662	1260	11	0	0	0	NA	NA	NA	NA	NA	NA	NA	NA	NA	NA
Ma_elena	6814	12200.8	0.558488	-22.3448	-69.662	1260	12	0	0	0	NA	NA	NA	NA	NA	NA	NA	NA	NA	NA
Ma_elena	6814	12200.8	0.558488	-22.3448	-69.662	1260	13	0	0	0	NA	NA	NA	NA	NA	NA	NA	NA	NA	NA
Ma_elena	6814	12200.8	0.558488	-22.3448	-69.662	1260	14	0	0	0	NA	NA	NA	NA	NA	NA	NA	NA	NA	NA
Ma_elena	6814	12200.8	0.558488	-22.3448	-69.662	1260	15	5	0.000733783	73.3783	NA	NA	NA	NA	NA	NA	NA	NA	NA	NA
Ma_elena	6814	12200.8	0.558488	-22.3448	-69.662	1260	16	9	0.00132081	132.081	NA	NA	NA	NA	NA	NA	NA	NA	NA	NA
Ma_elena	6814	12200.8	0.558488	-22.3448	-69.662	1260	17	16	0.00234811	234.811	NA	NA	NA	NA	NA	NA	NA	NA	NA	NA
Ma_elena	6814	12200.8	0.558488	-22.3448	-69.662	1260	18	45	0.00660405	660.405	NA	NA	NA	NA	NA	NA	NA	NA	NA	NA
Ma_elena	6814	12200.8	0.558488	-22.3448	-69.662	1260	19	43	0.00631054	631.054	NA	NA	NA	NA	NA	NA	NA	NA	NA	NA
Ma_elena	6814	12200.8	0.558488	-22.3448	-69.662	1260	20	30	0.0044027	440.27	NA	NA	NA	NA	NA	NA	NA	NA	NA	NA
Ma_elena	6814	12200.8	0.558488	-22.3448	-69.662	1260	21	13	0.00190784	190.784	NA	NA	NA	NA	NA	NA	NA	NA	NA	NA
Ma_elena	6814	12200.8	0.558488	-22.3448	-69.662	1260	22	12	0.00176108	176.108	NA	NA	NA	NA	NA	NA	NA	NA	NA	NA
Ma_elena	6814	12200.8	0.558488	-22.3448	-69.662	1260	23	10	0.00146757	146.757	NA	NA	NA	NA	NA	NA	NA	NA	NA	NA
Ma_elena	6814	12200.8	0.558488	-22.3448	-69.662	1260	24	7	0.0010273	102.73	NA	NA	NA	NA	NA	NA	NA	NA	NA	NA
Ma_elena	6814	12200.8	0.558488	-22.3448	-69.662	1260	25	38	0.00557675	557.675	NA	NA	NA	NA	NA	NA	NA	NA	NA	NA
Ma_elena	6814	12200.8	0.558488	-22.3448	-69.662	1260	26	29	0.00425594	425.594	NA	NA	NA	NA	NA	NA	NA	NA	NA	NA
Ma_elena	6814	12200.8	0.558488	-22.3448	-69.662	1260	27	27	0.00396243	396.243	NA	NA	NA	NA	NA	NA	NA	NA	NA	NA
Ma_elena	6814	12200.8	0.558488	-22.3448	-69.662	1260	28	7	0.0010273	102.73	NA	NA	NA	NA	NA	NA	NA	NA	NA	NA
Ma_elena	6814	12200.8	0.558488	-22.3448	-69.662	1260	29	14	0.00205459	205.459	NA	NA	NA	NA	NA	NA	NA	NA	NA	NA
Ma_elena	6814	12200.8	0.558488	-22.3448	-69.662	1260	30	8	0.00117405	117.405	NA	NA	NA	NA	NA	NA	NA	NA	NA	NA
Ma_elena	6814	12200.8	0.558488	-22.3448	-69.662	1260	31	12	0.00176108	176.108	NA	NA	NA	NA	NA	NA	NA	NA	NA	NA
Ma_elena	6814	12200.8	0.558488	-22.3448	-69.662	1260	32	7	0.0010273	102.73	NA	NA	NA	NA	NA	NA	NA	NA	NA	NA
Ma_elena	6814	12200.8	0.558488	-22.3448	-69.662	1260	33	1	0.000146757	14.6757	NA	NA	NA	NA	NA	NA	NA	NA	NA	NA
Mejillones	14776	3569.51	4.1395	-23.0988	-70.4454	2	9	0	0	0	NA	NA	NA	NA	NA	NA	NA	NA	NA	NA
Mejillones	14776	3569.51	4.1395	-23.0988	-70.4454	2	10	0	0	0	NA	NA	NA	NA	NA	NA	NA	NA	NA	NA
Mejillones	14776	3569.51	4.1395	-23.0988	-70.4454	2	11	0	0	0	NA	NA	NA	NA	NA	NA	NA	NA	NA	NA
Mejillones	14776	3569.51	4.1395	-23.0988	-70.4454	2	12	0	0	0	NA	NA	NA	NA	NA	NA	NA	NA	NA	NA
Mejillones	14776	3569.51	4.1395	-23.0988	-70.4454	2	13	1	6.76773e-05	6.76773	NA	NA	NA	NA	NA	NA	NA	NA	NA	NA
Mejillones	14776	3569.51	4.1395	-23.0988	-70.4454	2	14	8	0.000541419	54.1419	NA	NA	NA	NA	NA	NA	NA	NA	NA	NA
Mejillones	14776	3569.51	4.1395	-23.0988	-70.4454	2	15	15	0.00101516	101.516	NA	NA	NA	NA	NA	NA	NA	NA	NA	NA
Mejillones	14776	3569.51	4.1395	-23.0988	-70.4454	2	16	17	0.00115051	115.051	NA	NA	NA	NA	NA	NA	NA	NA	NA	NA
Mejillones	14776	3569.51	4.1395	-23.0988	-70.4454	2	17	30	0.00203032	203.032	NA	NA	NA	NA	NA	NA	NA	NA	NA	NA
Mejillones	14776	3569.51	4.1395	-23.0988	-70.4454	2	18	76	0.00514348	514.348	NA	NA	NA	NA	NA	NA	NA	NA	NA	NA
Mejillones	14776	3569.51	4.1395	-23.0988	-70.4454	2	19	46	0.00311316	311.316	NA	NA	NA	NA	NA	NA	NA	NA	NA	NA
Mejillones	14776	3569.51	4.1395	-23.0988	-70.4454	2	20	51	0.00345154	345.154	NA	NA	NA	NA	NA	NA	NA	NA	NA	NA
Mejillones	14776	3569.51	4.1395	-23.0988	-70.4454	2	21	19	0.00128587	128.587	NA	NA	NA	NA	NA	NA	NA	NA	NA	NA
Mejillones	14776	3569.51	4.1395	-23.0988	-70.4454	2	22	19	0.00128587	128.587	NA	NA	NA	NA	NA	NA	NA	NA	NA	NA
Mejillones	14776	3569.51	4.1395	-23.0988	-70.4454	2	23	10	0.000676773	67.6773	NA	NA	NA	NA	NA	NA	NA	NA	NA	NA
Mejillones	14776	3569.51	4.1395	-23.0988	-70.4454	2	24	17	0.00115051	115.051	NA	NA	NA	NA	NA	NA	NA	NA	NA	NA
Mejillones	14776	3569.51	4.1395	-23.0988	-70.4454	2	25	38	0.00257174	257.174	NA	NA	NA	NA	NA	NA	NA	NA	NA	NA
Mejillones	14776	3569.51	4.1395	-23.0988	-70.4454	2	26	50	0.00338387	338.387	NA	NA	NA	NA	NA	NA	NA	NA	NA	NA
Mejillones	14776	3569.51	4.1395	-23.0988	-70.4454	2	27	25	0.00169193	169.193	NA	NA	NA	NA	NA	NA	NA	NA	NA	NA
Mejillones	14776	3569.51	4.1395	-23.0988	-70.4454	2	28	16	0.00108284	108.284	NA	NA	NA	NA	NA	NA	NA	NA	NA	NA
Mejillones	14776	3569.51	4.1395	-23.0988	-70.4454	2	29	10	0.000676773	67.6773	NA	NA	NA	NA	NA	NA	NA	NA	NA	NA
Mejillones	14776	3569.51	4.1395	-23.0988	-70.4454	2	30	22	0.0014889	148.89	NA	NA	NA	NA	NA	NA	NA	NA	NA	NA
Mejillones	14776	3569.51	4.1395	-23.0988	-70.4454	2	31	24	0.00162426	162.426	NA	NA	NA	NA	NA	NA	NA	NA	NA	NA
Mejillones	14776	3569.51	4.1395	-23.0988	-70.4454	2	32	9	0.000609096	60.9096	NA	NA	NA	NA	NA	NA	NA	NA	NA	NA
Mejillones	14776	3569.51	4.1395	-23.0988	-70.4454	2	33	21	0.00142122	142.122	NA	NA	NA	NA	NA	NA	NA	NA	NA	NA
Ollague	287	2851.77	0.100639	-21.2233	-68.2518	3709	9	0	0	0	2.37143	25.2429	13.8143	43.5143	0	655.571	26.3857	8.1	NA	NA
Ollague	287	2851.77	0.100639	-21.2233	-68.2518	3709	10	0	0	0	0.0571429	25.6857	12.8571	43.2714	0	656.429	23.3714	4.54286	NA	NA
Ollague	287	2851.77	0.100639	-21.2233	-68.2518	3709	11	0	0	0	3.38571	22.1	12.7571	53.4	1.32857	656.714	19.3143	4.24286	NA	NA
Ollague	287	2851.77	0.100639	-21.2233	-68.2518	3709	12	0	0	0	2.31429	23.5143	12.9143	47.3714	0	655.571	22.5	6.81429	NA	NA
Ollague	287	2851.77	0.100639	-21.2233	-68.2518	3709	13	0	0	0	-0.257143	25.1429	12.4143	41.3857	0	655.143	22.6429	5.5	NA	NA
Ollague	287	2851.77	0.100639	-21.2233	-68.2518	3709	14	0	0	0	1	25.1429	13.0571	41.6857	0.0857143	656.429	20.2429	4.55714	NA	NA
Ollague	287	2851.77	0.100639	-21.2233	-68.2518	3709	15	0	0	0	-5.3	20.3857	7.54286	33.2429	0	657	22.3714	5.52857	NA	NA
Ollague	287	2851.77	0.100639	-21.2233	-68.2518	3709	16	0	0	0	-6	20.0714	7.02857	33.6714	0	657	20.4571	4.78571	NA	NA
Ollague	287	2851.77	0.100639	-21.2233	-68.2518	3709	17	0	0	0	-5.01429	22.0857	8.51429	30.3	0	657.143	20.0714	3.87143	NA	NA
Ollague	287	2851.77	0.100639	-21.2233	-68.2518	3709	18	0	0	0	-6.12857	22.9	8.38571	24.0857	0	657.429	19.3571	3.8	NA	NA
Ollague	287	2851.77	0.100639	-21.2233	-68.2518	3709	19	0	0	0	-6.7	20.5429	6.92857	24.5571	0	656.286	18.5	4.72857	NA	NA
Ollague	287	2851.77	0.100639	-21.2233	-68.2518	3709	20	0	0	0	-8.87143	15.8714	3.51429	22.4143	0	657.286	18.1286	4.34286	NA	NA
Ollague	287	2851.77	0.100639	-21.2233	-68.2518	3709	21	0	0	0	-8.74286	17.4286	4.34286	20.5857	0	657.429	17.9571	5.22857	NA	NA
Ollague	287	2851.77	0.100639	-21.2233	-68.2518	3709	22	0	0	0	-11.1429	18.1714	3.52857	23.5429	0	657.286	15.7286	3.44286	NA	NA
Ollague	287	2851.77	0.100639	-21.2233	-68.2518	3709	23	0	0	0	-5.48571	13.6286	4.08571	33.5286	0	656	16.4429	7.32857	NA	NA
Ollague	287	2851.77	0.100639	-21.2233	-68.2518	3709	24	2	0.00696864	696.864	-7.4	17.8857	5.24286	36.7143	0	657.143	15.6	4.35714	NA	NA
Ollague	287	2851.77	0.100639	-21.2233	-68.2518	3709	25	6	0.0209059	2090.59	-9.8	20.1143	5.17143	26.1	0	656.857	16.3143	3.48571	NA	NA
Ollague	287	2851.77	0.100639	-21.2233	-68.2518	3709	26	1	0.00348432	348.432	-12.0143	15.4857	1.72857	15.8429	0	654.286	16.5714	5.17143	NA	NA
Ollague	287	2851.77	0.100639	-21.2233	-68.2518	3709	27	2	0.00696864	696.864	-12.2571	16.3857	2.07143	12.3429	0	654.857	17.0571	5.07143	NA	NA
Ollague	287	2851.77	0.100639	-21.2233	-68.2518	3709	28	5	0.0174216	1742.16	-15.6286	14.5143	-0.542857	13.6571	0	655.714	17.2286	5.12857	NA	NA
Ollague	287	2851.77	0.100639	-21.2233	-68.2518	3709	29	5	0.0174216	1742.16	-12.5571	19.8143	3.62857	13.5714	0	656.571	17.4429	2.45714	NA	NA
Ollague	287	2851.77	0.100639	-21.2233	-68.2518	3709	30	0	0	0	-11.9	17.7	2.88571	11.2857	0	655.571	17.5429	5.01429	NA	NA
Ollague	287	2851.77	0.100639	-21.2233	-68.2518	3709	31	3	0.010453	1045.3	-14.9857	19.8714	2.44286	12.2429	0	656.429	18.8714	3.65714	NA	NA
Ollague	287	2851.77	0.100639	-21.2233	-68.2518	3709	32	0	0	0	-14.6143	21.3857	3.38571	9.6	0	657.429	19.6429	2.87143	NA	NA
Ollague	287	2851.77	0.100639	-21.2233	-68.2518	3709	33	0	0	0	-7.45714	13.7714	3.14286	13.6714	0	653.429	19.6571	8.64286	NA	NA
SP_atacama	10434	23590.6	0.442295	-22.9088	-68.1997	2448	9	0	0	0	11.5286	25.7	18.6143	33.7857	0	738.714	32.3571	8.78571	NA	NA
SP_atacama	10434	23590.6	0.442295	-22.9088	-68.1997	2448	10	0	0	0	12.7857	27.5571	20.1714	21.0429	0	738.571	31.9571	9.04286	NA	NA
SP_atacama	10434	23590.6	0.442295	-22.9088	-68.1997	2448	11	0	0	0	12.7	25.5286	19.1286	43.5286	1.07143	739.286	27.5714	8.85714	NA	NA
SP_atacama	10434	23590.6	0.442295	-22.9088	-68.1997	2448	12	2	0.000191681	19.1681	10.6571	24.0714	17.3571	31.6286	0	739	29.5286	7.91429	NA	NA
SP_atacama	10434	23590.6	0.442295	-22.9088	-68.1997	2448	13	1	9.58405e-05	9.58405	11.2571	24.7286	18.0143	27.3	0	738.143	28.3286	7.72857	NA	NA
SP_atacama	10434	23590.6	0.442295	-22.9088	-68.1997	2448	14	1	9.58405e-05	9.58405	13.3143	26.8429	20.0857	25.4429	0	738.429	26.3143	7.98571	NA	NA
SP_atacama	10434	23590.6	0.442295	-22.9088	-68.1997	2448	15	0	0	0	10.7857	23.4714	17.1286	25.7714	0.0142857	739.429	26.0429	9.57143	NA	NA
SP_atacama	10434	23590.6	0.442295	-22.9088	-68.1997	2448	16	0	0	0	9	21.5714	15.2714	18.3714	0	740.571	24.6571	8.15714	NA	NA
SP_atacama	10434	23590.6	0.442295	-22.9088	-68.1997	2448	17	1	9.58405e-05	9.58405	9.8	23.0143	16.4	13.6714	0	740.286	24.2	8.24286	NA	NA
SP_atacama	10434	23590.6	0.442295	-22.9088	-68.1997	2448	18	0	0	0	10.0143	23.5857	16.8143	10.2571	0	740.286	23.1714	7.91429	NA	NA
SP_atacama	10434	23590.6	0.442295	-22.9088	-68.1997	2448	19	0	0	0	9.67143	22.3143	16	10.8714	0	739.857	22.1857	7.98571	NA	NA
SP_atacama	10434	23590.6	0.442295	-22.9088	-68.1997	2448	20	2	0.000191681	19.1681	7.65714	19.7714	13.7143	13.6429	0	740.143	21.2286	8.58571	NA	NA
SP_atacama	10434	23590.6	0.442295	-22.9088	-68.1997	2448	21	4	0.000383362	38.3362	7.58571	19.7714	13.6714	9.37143	0	740.714	20.5571	9.21429	NA	NA
SP_atacama	10434	23590.6	0.442295	-22.9088	-68.1997	2448	22	4	0.000383362	38.3362	8.6	20.7286	14.6571	17.9429	0	739.857	18.8714	8.24286	NA	NA
SP_atacama	10434	23590.6	0.442295	-22.9088	-68.1997	2448	23	15	0.00143761	143.761	5.65714	16.1143	10.9143	28.8286	0	740.286	16.6857	10.3286	NA	NA
SP_atacama	10434	23590.6	0.442295	-22.9088	-68.1997	2448	24	18	0.00172513	172.513	7.81429	19.6286	13.7143	23.1571	0	740.286	18.0429	7.68571	NA	NA
SP_atacama	10434	23590.6	0.442295	-22.9088	-68.1997	2448	25	29	0.00277938	277.938	7.17143	20.0286	13.6	13.6714	0	740.429	17.9286	7.87143	NA	NA
SP_atacama	10434	23590.6	0.442295	-22.9088	-68.1997	2448	26	35	0.00335442	335.442	5.62857	17.0429	11.3143	11.1286	0	738.429	16.4857	7.15714	NA	NA
SP_atacama	10434	23590.6	0.442295	-22.9088	-68.1997	2448	27	35	0.00335442	335.442	4.51429	16.8	10.6857	10.0571	0	739.143	18.9429	8.35714	NA	NA
SP_atacama	10434	23590.6	0.442295	-22.9088	-68.1997	2448	28	35	0.00335442	335.442	2.75714	15.2429	9.01429	11.5286	0	739.571	17.9857	8.97143	NA	NA
SP_atacama	10434	23590.6	0.442295	-22.9088	-68.1997	2448	29	45	0.00431282	431.282	6.1	19.3429	12.7143	5.17143	0	739.857	19.7857	8.04286	NA	NA
SP_atacama	10434	23590.6	0.442295	-22.9088	-68.1997	2448	30	19	0.00182097	182.097	5.04286	17.4714	11.2714	6.37143	0	739	19.3571	9.21429	NA	NA
SP_atacama	10434	23590.6	0.442295	-22.9088	-68.1997	2448	31	20	0.00191681	191.681	5.75714	19.6	12.6857	4.64286	0	740.143	21.5857	8.07143	NA	NA
SP_atacama	10434	23590.6	0.442295	-22.9088	-68.1997	2448	32	19	0.00182097	182.097	7.57143	21.3714	14.5	2.55714	0	740.571	22.5143	8.11429	NA	NA
SP_atacama	10434	23590.6	0.442295	-22.9088	-68.1997	2448	33	17	0.00162929	162.929	5.42857	17.8714	11.6429	9.22857	0	737	23.4286	11.8286	NA	NA
S_Gorda	1746	12833.9	0.136046	-22.8907	-69.32	1628	9	0	0	0	12.1857	18.1571	15.2	84.6143	0	1007.29	NA	9.11429	7.85714	35.5714
S_Gorda	1746	12833.9	0.136046	-22.8907	-69.32	1628	10	0	0	0	12.1714	17.9714	15.0714	88.3286	0	1005.57	NA	9.55714	9	55
S_Gorda	1746	12833.9	0.136046	-22.8907	-69.32	1628	11	0	0	0	11.7286	19.1143	15.4143	84.8143	0	1005.86	NA	9.85714	13.7143	45
S_Gorda	1746	12833.9	0.136046	-22.8907	-69.32	1628	12	0	0	0	11.9143	17.7571	14.8286	81.6429	0	1008.14	NA	9.21429	8.85714	37.8571
S_Gorda	1746	12833.9	0.136046	-22.8907	-69.32	1628	13	0	0	0	10.5429	18.4714	14.5	86.6286	0.0285714	1006.71	NA	8.57143	8.42857	44.2857
S_Gorda	1746	12833.9	0.136046	-22.8907	-69.32	1628	14	0	0	0	7.67143	18.4	13.0286	79.8	0.0285714	1005.43	NA	8.65714	9.85714	43.5714
S_Gorda	1746	12833.9	0.136046	-22.8907	-69.32	1628	15	0	0	0	9.42857	16	12.7	84.4714	0	1007.71	NA	7.41429	9.71429	39.1429
S_Gorda	1746	12833.9	0.136046	-22.8907	-69.32	1628	16	0	0	0	7.4	17.8143	12.6143	80.5857	0.0571429	1009.71	NA	7.64286	6.78571	38.5
S_Gorda	1746	12833.9	0.136046	-22.8907	-69.32	1628	17	0	0	0	11.1857	18.4714	14.8143	82.4571	0	1007.29	NA	7.84286	7.42857	46
S_Gorda	1746	12833.9	0.136046	-22.8907	-69.32	1628	18	3	0.00171821	171.821	7.11429	17.9857	12.5429	79.7429	0.0857143	1009.71	NA	8.28571	9	52.5714
S_Gorda	1746	12833.9	0.136046	-22.8907	-69.32	1628	19	5	0.00286369	286.369	8.18571	17.8857	13.0571	80.1143	0.0571429	1007.43	NA	7.91429	11	54.4286
S_Gorda	1746	12833.9	0.136046	-22.8907	-69.32	1628	20	5	0.00286369	286.369	5.9	17.4286	11.6571	77.5	0.0285714	1009.29	NA	7.38571	8	52.1429
S_Gorda	1746	12833.9	0.136046	-22.8907	-69.32	1628	21	3	0.00171821	171.821	7.4	18.2	12.7714	75.1	0.685714	1010.57	NA	6.47143	8.28571	59.5714
S_Gorda	1746	12833.9	0.136046	-22.8907	-69.32	1628	22	12	0.00687285	687.285	9.41429	17.1571	13.2857	80.7286	0.0285714	1008.14	NA	6.08571	9.28571	63.7143
S_Gorda	1746	12833.9	0.136046	-22.8907	-69.32	1628	23	6	0.00343643	343.643	4.62857	13.3571	8.98571	87.2	1.6	1012.14	NA	6.18571	6.71429	52.1429
S_Gorda	1746	12833.9	0.136046	-22.8907	-69.32	1628	24	8	0.0045819	458.19	4.25714	15.2714	9.74286	78.4	4.28571	1010	NA	8.22857	7.14286	31.8571
S_Gorda	1746	12833.9	0.136046	-22.8907	-69.32	1628	25	3	0.00171821	171.821	11.0857	14.8143	12.9571	84.3571	9.02857	1008.43	NA	9.2	7.57143	44.1429
S_Gorda	1746	12833.9	0.136046	-22.8907	-69.32	1628	26	4	0.00229095	229.095	6.68571	14.0857	10.3714	84.0429	4.57143	1008.86	NA	7.18571	8.85714	57.4286
S_Gorda	1746	12833.9	0.136046	-22.8907	-69.32	1628	27	2	0.00114548	114.548	8.17143	15.2286	11.7286	84.6857	11.9429	1010.57	NA	7.5	6.42857	37.5714
S_Gorda	1746	12833.9	0.136046	-22.8907	-69.32	1628	28	5	0.00286369	286.369	5.8	14.5571	10.1714	85.2143	1.51429	1012.86	NA	6.68571	8.57143	59
S_Gorda	1746	12833.9	0.136046	-22.8907	-69.32	1628	29	6	0.00343643	343.643	8.67143	16.1429	12.3857	85.5	0.571429	1007.43	NA	7.6	8.14286	51.7143
S_Gorda	1746	12833.9	0.136046	-22.8907	-69.32	1628	30	6	0.00343643	343.643	5.21429	14.1	9.67143	83.3	2.22857	1012.57	NA	7.34286	10.25	73.1667
S_Gorda	1746	12833.9	0.136046	-22.8907	-69.32	1628	31	4	0.00229095	229.095	5.08571	16.1714	10.6143	77.6	0.0571429	1010.57	NA	7.04286	7.14286	52.1429
S_Gorda	1746	12833.9	0.136046	-22.8907	-69.32	1628	32	5	0.00286369	286.369	6.48571	15.1714	10.8286	83.2286	0.428571	1011.43	NA	8.48571	8.57143	54.5714
S_Gorda	1746	12833.9	0.136046	-22.8907	-69.32	1628	33	0	0	0	3.4	14.4	8.92857	75.1143	0.114286	1011.14	NA	11.0429	9	70
Taltal	13657	20292.9	0.672994	-25.4066	-70.4804	1928	9	0	0	0	16.3714	23.3143	19.8571	71.1	0	990.286	24.4	7.64286	NA	NA
Taltal	13657	20292.9	0.672994	-25.4066	-70.4804	1928	10	0	0	0	16.1286	22.0571	19.1143	70.9286	0.0142857	989	21.0286	7.58571	NA	NA
Taltal	13657	20292.9	0.672994	-25.4066	-70.4804	1928	11	0	0	0	16.0857	22.6286	19.3286	71.7571	0	989.429	21.1286	5.58571	NA	NA
Taltal	13657	20292.9	0.672994	-25.4066	-70.4804	1928	12	0	0	0	14.9286	20.7286	17.8429	73	0	990.857	17.0286	5.41429	NA	NA
Taltal	13657	20292.9	0.672994	-25.4066	-70.4804	1928	13	0	0	0	14.0571	20.1857	17.1143	72.3	0	989.429	20.4714	5.17143	NA	NA
Taltal	13657	20292.9	0.672994	-25.4066	-70.4804	1928	14	2	0.000146445	14.6445	15.4571	20.6714	18.0714	72.3571	0	988.571	15.6286	4.27143	NA	NA
Taltal	13657	20292.9	0.672994	-25.4066	-70.4804	1928	15	3	0.000219668	21.9668	15.3714	21.8143	18.6143	68.1429	0	990.143	15.8286	4.3	NA	NA
Taltal	13657	20292.9	0.672994	-25.4066	-70.4804	1928	16	2	0.000146445	14.6445	14.4571	20.1429	17.3	71.3714	0	992.143	15.5571	5.44286	NA	NA
Taltal	13657	20292.9	0.672994	-25.4066	-70.4804	1928	17	1	7.32225e-05	7.32225	13.6571	19.4857	16.5714	69.5714	0	991.143	16.9571	4.62857	NA	NA
Taltal	13657	20292.9	0.672994	-25.4066	-70.4804	1928	18	1	7.32225e-05	7.32225	13.2857	18.0286	15.6571	74.8143	0	991.143	14.2	4.94286	NA	NA
Taltal	13657	20292.9	0.672994	-25.4066	-70.4804	1928	19	3	0.000219668	21.9668	12.5571	17.6	15.0857	73.5286	0	990	14.5429	4.18571	NA	NA
Taltal	13657	20292.9	0.672994	-25.4066	-70.4804	1928	20	12	0.00087867	87.867	12.2	16.9	14.5429	73.4143	0	991.429	12.0429	4.87143	NA	NA
Taltal	13657	20292.9	0.672994	-25.4066	-70.4804	1928	21	6	0.000439335	43.9335	11.5714	16.7571	14.1429	70.2286	0	991.714	13.6714	4.45714	NA	NA
Taltal	13657	20292.9	0.672994	-25.4066	-70.4804	1928	22	9	0.000659003	65.9003	12.7143	18.0143	15.3714	68.6143	0	991.286	9.72857	3.22857	NA	NA
Taltal	13657	20292.9	0.672994	-25.4066	-70.4804	1928	23	7	0.000512558	51.2558	11.0143	17.3857	14.2143	64.8	0	993.286	11.5857	4.21429	NA	NA
Taltal	13657	20292.9	0.672994	-25.4066	-70.4804	1928	24	9	0.000659003	65.9003	10.5143	14.9286	12.7286	82.2	0.171429	991.429	7.5	2.94286	NA	NA
Taltal	13657	20292.9	0.672994	-25.4066	-70.4804	1928	25	9	0.000659003	65.9003	10.8286	15.9429	13.3857	74.6	0.0285714	991.857	9.62857	3	NA	NA
Taltal	13657	20292.9	0.672994	-25.4066	-70.4804	1928	26	6	0.000439335	43.9335	9.8	14.6143	12.2	79.1571	0	990.857	9.17143	3.28571	NA	NA
Taltal	13657	20292.9	0.672994	-25.4066	-70.4804	1928	27	11	0.000805448	80.5448	9.31429	15.6	12.4571	75.9286	0	991.429	11.7571	3.01429	NA	NA
Taltal	13657	20292.9	0.672994	-25.4066	-70.4804	1928	28	18	0.00131801	131.801	9.72857	14.8857	12.3143	73.1	0.314286	992.714	10.5571	3.6	NA	NA
Taltal	13657	20292.9	0.672994	-25.4066	-70.4804	1928	29	14	0.00102512	102.512	8.81429	14.3571	11.6	76.7	0	990.714	12.1857	3.8	NA	NA
Taltal	13657	20292.9	0.672994	-25.4066	-70.4804	1928	30	2	0.000146445	14.6445	9.48571	15.5714	12.5286	62.0143	0	993	13.3429	6.22857	NA	NA
Taltal	13657	20292.9	0.672994	-25.4066	-70.4804	1928	31	9	0.000659003	65.9003	8.64286	14.4429	11.5429	77.8286	0.0285714	991.143	14.4714	3.98571	NA	NA
Taltal	13657	20292.9	0.672994	-25.4066	-70.4804	1928	32	10	0.000732225	73.2225	10.2143	14.5571	12.3714	75.7857	0	992	13.0286	3.92857	NA	NA
Taltal	13657	20292.9	0.672994	-25.4066	-70.4804	1928	33	13	0.000951893	95.1893	9.41429	14.0429	11.7	72.3714	0.0285714	990.857	11.5714	4.68571	NA	NA
Tocopilla	28079	4184.71	6.7099	-22.0859	-70.1929	23	9	0	0	0	NA	NA	NA	NA	NA	NA	NA	NA	5	13.2857
Tocopilla	28079	4184.71	6.7099	-22.0859	-70.1929	23	10	0	0	0	NA	NA	NA	NA	NA	NA	NA	NA	6	16.8571
Tocopilla	28079	4184.71	6.7099	-22.0859	-70.1929	23	11	0	0	0	NA	NA	NA	NA	NA	NA	NA	NA	6.42857	18.7143
Tocopilla	28079	4184.71	6.7099	-22.0859	-70.1929	23	12	2	7.12276e-05	7.12276	NA	NA	NA	NA	NA	NA	NA	NA	10.2857	29
Tocopilla	28079	4184.71	6.7099	-22.0859	-70.1929	23	13	0	0	0	NA	NA	NA	NA	NA	NA	NA	NA	8.85714	24.5714
Tocopilla	28079	4184.71	6.7099	-22.0859	-70.1929	23	14	4	0.000142455	14.2455	NA	NA	NA	NA	NA	NA	NA	NA	8.57143	22.4286
Tocopilla	28079	4184.71	6.7099	-22.0859	-70.1929	23	15	5	0.000178069	17.8069	NA	NA	NA	NA	NA	NA	NA	NA	8.28571	21.7143
Tocopilla	28079	4184.71	6.7099	-22.0859	-70.1929	23	16	0	0	0	NA	NA	NA	NA	NA	NA	NA	NA	6.28571	16.5714
Tocopilla	28079	4184.71	6.7099	-22.0859	-70.1929	23	17	1	3.56138e-05	3.56138	NA	NA	NA	NA	NA	NA	NA	NA	5.71429	13.5714
Tocopilla	28079	4184.71	6.7099	-22.0859	-70.1929	23	18	2	7.12276e-05	7.12276	NA	NA	NA	NA	NA	NA	NA	NA	10.4286	24.7143
Tocopilla	28079	4184.71	6.7099	-22.0859	-70.1929	23	19	6	0.000213683	21.3683	NA	NA	NA	NA	NA	NA	NA	NA	20.7143	43.2857
Tocopilla	28079	4184.71	6.7099	-22.0859	-70.1929	23	20	8	0.00028491	28.491	NA	NA	NA	NA	NA	NA	NA	NA	16	35.2857
Tocopilla	28079	4184.71	6.7099	-22.0859	-70.1929	23	21	8	0.00028491	28.491	NA	NA	NA	NA	NA	NA	NA	NA	12.4286	25.8571
Tocopilla	28079	4184.71	6.7099	-22.0859	-70.1929	23	22	3	0.000106841	10.6841	NA	NA	NA	NA	NA	NA	NA	NA	9.85714	25.7143
Tocopilla	28079	4184.71	6.7099	-22.0859	-70.1929	23	23	6	0.000213683	21.3683	NA	NA	NA	NA	NA	NA	NA	NA	13	33.6429
Tocopilla	28079	4184.71	6.7099	-22.0859	-70.1929	23	24	14	0.000498593	49.8593	NA	NA	NA	NA	NA	NA	NA	NA	19.8571	45.4286
Tocopilla	28079	4184.71	6.7099	-22.0859	-70.1929	23	25	37	0.00131771	131.771	NA	NA	NA	NA	NA	NA	NA	NA	15.4286	35.4286
Tocopilla	28079	4184.71	6.7099	-22.0859	-70.1929	23	26	57	0.00202999	202.999	NA	NA	NA	NA	NA	NA	NA	NA	14.6429	30.8571
Tocopilla	28079	4184.71	6.7099	-22.0859	-70.1929	23	27	32	0.00113964	113.964	NA	NA	NA	NA	NA	NA	NA	NA	14.5714	29.8571
Tocopilla	28079	4184.71	6.7099	-22.0859	-70.1929	23	28	16	0.000569821	56.9821	NA	NA	NA	NA	NA	NA	NA	NA	11.4286	27.2857
Tocopilla	28079	4184.71	6.7099	-22.0859	-70.1929	23	29	19	0.000676662	67.6662	NA	NA	NA	NA	NA	NA	NA	NA	13.5714	25.8571
Tocopilla	28079	4184.71	6.7099	-22.0859	-70.1929	23	30	7	0.000249297	24.9297	NA	NA	NA	NA	NA	NA	NA	NA	10.5714	28.1429
Tocopilla	28079	4184.71	6.7099	-22.0859	-70.1929	23	31	7	0.000249297	24.9297	NA	NA	NA	NA	NA	NA	NA	NA	13.2857	25.7143
Tocopilla	28079	4184.71	6.7099	-22.0859	-70.1929	23	32	8	0.00028491	28.491	NA	NA	NA	NA	NA	NA	NA	NA	12.4286	26.8571
Tocopilla	28079	4184.71	6.7099	-22.0859	-70.1929	23	33	9	0.000320524	32.0524	NA	NA	NA	NA	NA	NA	NA	NA	12.1429	25.4286
A_Carmen	5729	6142.29	0.932714	-28.7594	-70.4862	820	9	0	0	0	NA	NA	NA	NA	NA	NA	NA	NA	NA	NA
A_Carmen	5729	6142.29	0.932714	-28.7594	-70.4862	820	10	0	0	0	NA	NA	NA	NA	NA	NA	NA	NA	NA	NA
A_Carmen	5729	6142.29	0.932714	-28.7594	-70.4862	820	11	0	0	0	NA	NA	NA	NA	NA	NA	NA	NA	NA	NA
A_Carmen	5729	6142.29	0.932714	-28.7594	-70.4862	820	12	0	0	0	NA	NA	NA	NA	NA	NA	NA	NA	NA	NA
A_Carmen	5729	6142.29	0.932714	-28.7594	-70.4862	820	13	0	0	0	NA	NA	NA	NA	NA	NA	NA	NA	NA	NA
A_Carmen	5729	6142.29	0.932714	-28.7594	-70.4862	820	14	0	0	0	NA	NA	NA	NA	NA	NA	NA	NA	NA	NA
A_Carmen	5729	6142.29	0.932714	-28.7594	-70.4862	820	15	0	0	0	NA	NA	NA	NA	NA	NA	NA	NA	NA	NA
A_Carmen	5729	6142.29	0.932714	-28.7594	-70.4862	820	16	0	0	0	NA	NA	NA	NA	NA	NA	NA	NA	NA	NA
A_Carmen	5729	6142.29	0.932714	-28.7594	-70.4862	820	17	0	0	0	NA	NA	NA	NA	NA	NA	NA	NA	NA	NA
A_Carmen	5729	6142.29	0.932714	-28.7594	-70.4862	820	18	0	0	0	NA	NA	NA	NA	NA	NA	NA	NA	NA	NA
A_Carmen	5729	6142.29	0.932714	-28.7594	-70.4862	820	19	0	0	0	NA	NA	NA	NA	NA	NA	NA	NA	NA	NA
A_Carmen	5729	6142.29	0.932714	-28.7594	-70.4862	820	20	0	0	0	NA	NA	NA	NA	NA	NA	NA	NA	NA	NA
A_Carmen	5729	6142.29	0.932714	-28.7594	-70.4862	820	21	0	0	0	NA	NA	NA	NA	NA	NA	NA	NA	NA	NA
A_Carmen	5729	6142.29	0.932714	-28.7594	-70.4862	820	22	1	0.000174551	17.4551	NA	NA	NA	NA	NA	NA	NA	NA	NA	NA
A_Carmen	5729	6142.29	0.932714	-28.7594	-70.4862	820	23	3	0.000523652	52.3652	NA	NA	NA	NA	NA	NA	NA	NA	NA	NA
A_Carmen	5729	6142.29	0.932714	-28.7594	-70.4862	820	24	1	0.000174551	17.4551	NA	NA	NA	NA	NA	NA	NA	NA	NA	NA
A_Carmen	5729	6142.29	0.932714	-28.7594	-70.4862	820	25	1	0.000174551	17.4551	NA	NA	NA	NA	NA	NA	NA	NA	NA	NA
A_Carmen	5729	6142.29	0.932714	-28.7594	-70.4862	820	26	1	0.000174551	17.4551	NA	NA	NA	NA	NA	NA	NA	NA	NA	NA
A_Carmen	5729	6142.29	0.932714	-28.7594	-70.4862	820	27	1	0.000174551	17.4551	NA	NA	NA	NA	NA	NA	NA	NA	NA	NA
A_Carmen	5729	6142.29	0.932714	-28.7594	-70.4862	820	28	2	0.000349101	34.9101	NA	NA	NA	NA	NA	NA	NA	NA	NA	NA
A_Carmen	5729	6142.29	0.932714	-28.7594	-70.4862	820	29	1	0.000174551	17.4551	NA	NA	NA	NA	NA	NA	NA	NA	NA	NA
A_Carmen	5729	6142.29	0.932714	-28.7594	-70.4862	820	30	0	0	0	NA	NA	NA	NA	NA	NA	NA	NA	NA	NA
A_Carmen	5729	6142.29	0.932714	-28.7594	-70.4862	820	31	0	0	0	NA	NA	NA	NA	NA	NA	NA	NA	NA	NA
A_Carmen	5729	6142.29	0.932714	-28.7594	-70.4862	820	32	6	0.0010473	104.73	NA	NA	NA	NA	NA	NA	NA	NA	NA	NA
A_Carmen	5729	6142.29	0.932714	-28.7594	-70.4862	820	33	14	0.00244371	244.371	NA	NA	NA	NA	NA	NA	NA	NA	NA	NA
Caldera	19426	4792.3	4.05359	-27.0668	-70.8186	28	9	0	0	0	NA	NA	NA	NA	NA	NA	NA	NA	NA	NA
Caldera	19426	4792.3	4.05359	-27.0668	-70.8186	28	10	0	0	0	NA	NA	NA	NA	NA	NA	NA	NA	NA	NA
Caldera	19426	4792.3	4.05359	-27.0668	-70.8186	28	11	0	0	0	NA	NA	NA	NA	NA	NA	NA	NA	NA	NA
Caldera	19426	4792.3	4.05359	-27.0668	-70.8186	28	12	0	0	0	NA	NA	NA	NA	NA	NA	NA	NA	NA	NA
Caldera	19426	4792.3	4.05359	-27.0668	-70.8186	28	13	0	0	0	NA	NA	NA	NA	NA	NA	NA	NA	NA	NA
Caldera	19426	4792.3	4.05359	-27.0668	-70.8186	28	14	0	0	0	NA	NA	NA	NA	NA	NA	NA	NA	NA	NA
Caldera	19426	4792.3	4.05359	-27.0668	-70.8186	28	15	0	0	0	NA	NA	NA	NA	NA	NA	NA	NA	NA	NA
Caldera	19426	4792.3	4.05359	-27.0668	-70.8186	28	16	0	0	0	NA	NA	NA	NA	NA	NA	NA	NA	NA	NA
Caldera	19426	4792.3	4.05359	-27.0668	-70.8186	28	17	0	0	0	NA	NA	NA	NA	NA	NA	NA	NA	NA	NA
Caldera	19426	4792.3	4.05359	-27.0668	-70.8186	28	18	2	0.000102955	10.2955	NA	NA	NA	NA	NA	NA	NA	NA	NA	NA
Caldera	19426	4792.3	4.05359	-27.0668	-70.8186	28	19	2	0.000102955	10.2955	NA	NA	NA	NA	NA	NA	NA	NA	NA	NA
Caldera	19426	4792.3	4.05359	-27.0668	-70.8186	28	20	1	5.14774e-05	5.14774	NA	NA	NA	NA	NA	NA	NA	NA	NA	NA
Caldera	19426	4792.3	4.05359	-27.0668	-70.8186	28	21	1	5.14774e-05	5.14774	NA	NA	NA	NA	NA	NA	NA	NA	NA	NA
Caldera	19426	4792.3	4.05359	-27.0668	-70.8186	28	22	4	0.00020591	20.591	NA	NA	NA	NA	NA	NA	NA	NA	NA	NA
Caldera	19426	4792.3	4.05359	-27.0668	-70.8186	28	23	2	0.000102955	10.2955	NA	NA	NA	NA	NA	NA	NA	NA	NA	NA
Caldera	19426	4792.3	4.05359	-27.0668	-70.8186	28	24	7	0.000360342	36.0342	NA	NA	NA	NA	NA	NA	NA	NA	NA	NA
Caldera	19426	4792.3	4.05359	-27.0668	-70.8186	28	25	5	0.000257387	25.7387	NA	NA	NA	NA	NA	NA	NA	NA	NA	NA
Caldera	19426	4792.3	4.05359	-27.0668	-70.8186	28	26	14	0.000720684	72.0684	NA	NA	NA	NA	NA	NA	NA	NA	NA	NA
Caldera	19426	4792.3	4.05359	-27.0668	-70.8186	28	27	7	0.000360342	36.0342	NA	NA	NA	NA	NA	NA	NA	NA	NA	NA
Caldera	19426	4792.3	4.05359	-27.0668	-70.8186	28	28	6	0.000308864	30.8864	NA	NA	NA	NA	NA	NA	NA	NA	NA	NA
Caldera	19426	4792.3	4.05359	-27.0668	-70.8186	28	29	19	0.000978071	97.8071	NA	NA	NA	NA	NA	NA	NA	NA	NA	NA
Caldera	19426	4792.3	4.05359	-27.0668	-70.8186	28	30	20	0.00102955	102.955	NA	NA	NA	NA	NA	NA	NA	NA	NA	NA
Caldera	19426	4792.3	4.05359	-27.0668	-70.8186	28	31	25	0.00128694	128.694	NA	NA	NA	NA	NA	NA	NA	NA	NA	NA
Caldera	19426	4792.3	4.05359	-27.0668	-70.8186	28	32	56	0.00288273	288.273	NA	NA	NA	NA	NA	NA	NA	NA	NA	NA
Caldera	19426	4792.3	4.05359	-27.0668	-70.8186	28	33	32	0.00164728	164.728	NA	NA	NA	NA	NA	NA	NA	NA	NA	NA
Charañal	13164	5642.38	2.33306	-26.3453	-70.6241	4	9	0	0	0	16.7143	20.8	18.7429	79.1143	0	1001	19.2	8.68571	NA	NA
Charañal	13164	5642.38	2.33306	-26.3453	-70.6241	4	10	0	0	0	16.5286	20.8286	18.6714	78.0286	0.0285714	999.286	18.3857	7.97143	NA	NA
Charañal	13164	5642.38	2.33306	-26.3453	-70.6241	4	11	0	0	0	17.1286	20.2	18.7	82.0143	0.171429	1000	15.4286	7.72857	NA	NA
Charañal	13164	5642.38	2.33306	-26.3453	-70.6241	4	12	0	0	0	16.1	19.4571	17.7857	78.7571	0	1001.43	15.1571	7.9	NA	NA
Charañal	13164	5642.38	2.33306	-26.3453	-70.6241	4	13	0	0	0	15.4571	19.4857	17.4714	76.8857	0	1000.14	17.5571	8.6	NA	NA
Charañal	13164	5642.38	2.33306	-26.3453	-70.6241	4	14	0	0	0	16.1143	19.8857	17.9857	78	0	999	12.8857	6.87143	NA	NA
Charañal	13164	5642.38	2.33306	-26.3453	-70.6241	4	15	0	0	0	16.3571	20.8571	18.6286	74.8429	0	1000.71	16.1571	7.75714	NA	NA
Charañal	13164	5642.38	2.33306	-26.3453	-70.6241	4	16	0	0	0	15.5143	19.3286	17.4286	75.9143	0	1002.71	14.6	7.44286	NA	NA
Charañal	13164	5642.38	2.33306	-26.3453	-70.6241	4	17	0	0	0	15.6571	19.7429	17.6857	72.7	0	1001.71	16.6143	8.12857	NA	NA
Charañal	13164	5642.38	2.33306	-26.3453	-70.6241	4	18	0	0	0	14.8857	17.7571	16.3	79.7429	0.0285714	1002	9.57143	6.37143	NA	NA
Charañal	13164	5642.38	2.33306	-26.3453	-70.6241	4	19	0	0	0	14.1714	17.8857	16.0286	76.4571	0	1000.71	13.6714	6.91429	NA	NA
Charañal	13164	5642.38	2.33306	-26.3453	-70.6241	4	20	0	0	0	13.2	17.1429	15.2	78.1286	0	1001.57	11.0143	6.6	NA	NA
Charañal	13164	5642.38	2.33306	-26.3453	-70.6241	4	21	1	7.59648e-05	7.59648	13.3571	17.1143	15.2429	73.6571	0	1002.29	13.9571	6.9	NA	NA
Charañal	13164	5642.38	2.33306	-26.3453	-70.6241	4	22	0	0	0	14.4	18.6143	16.5143	70.0857	0	1001.71	11.1429	6.68571	NA	NA
Charañal	13164	5642.38	2.33306	-26.3453	-70.6241	4	23	2	0.00015193	15.193	12.4857	16.5714	14.5	73.2143	0	1004.29	9.87143	7.94286	NA	NA
Charañal	13164	5642.38	2.33306	-26.3453	-70.6241	4	24	6	0.000455789	45.5789	11.5286	15.7143	13.6286	80.4714	0.1	1002.29	8.21429	6.31429	NA	NA
Charañal	13164	5642.38	2.33306	-26.3453	-70.6241	4	25	11	0.000835612	83.5612	12.1714	16.3714	14.2571	75.6429	0	1002.57	10.1	6.94286	NA	NA
Charañal	13164	5642.38	2.33306	-26.3453	-70.6241	4	26	2	0.00015193	15.193	11.5	15.0714	13.2857	81.6714	0	1001.43	8.65714	6.28571	NA	NA
Charañal	13164	5642.38	2.33306	-26.3453	-70.6241	4	27	4	0.000303859	30.3859	11.2286	15.5571	13.4	76.9143	0	1002.29	11.8571	6.67143	NA	NA
Charañal	13164	5642.38	2.33306	-26.3453	-70.6241	4	28	9	0.000683683	68.3683	10.8571	14.6714	12.7571	75.8286	0.114286	1003.57	10.6429	6.95714	NA	NA
Charañal	13164	5642.38	2.33306	-26.3453	-70.6241	4	29	5	0.000379824	37.9824	10	13.8571	11.9143	79.5143	0	1001.71	10.7286	7.05714	NA	NA
Charañal	13164	5642.38	2.33306	-26.3453	-70.6241	4	30	12	0.000911577	91.1577	10.4143	15.1714	12.7857	70.4143	0	1004.29	14.8	9.52857	NA	NA
Charañal	13164	5642.38	2.33306	-26.3453	-70.6241	4	31	11	0.000835612	83.5612	9.45714	14.4429	11.9571	81.7429	0	1001.71	12.8286	6.71429	NA	NA
Charañal	13164	5642.38	2.33306	-26.3453	-70.6241	4	32	10	0.000759648	75.9648	11.4286	14.5571	13.0143	82.7	0.0285714	1002.43	8.48571	6.28571	NA	NA
Charañal	13164	5642.38	2.33306	-26.3453	-70.6241	4	33	19	0.00144333	144.333	11.1571	13.8143	12.4857	77.5429	0.0285714	1001.71	8.67143	7.78571	NA	NA
Copiapó	171766	16195.2	10.606	-27.3683	-70.3317	389	9	0	0	0	13.8	26.4857	20.1571	67.7	0	993.286	18.8429	5.4	NA	35.8571
Copiapó	171766	16195.2	10.606	-27.3683	-70.3317	389	10	0	0	0	14.4	26.2857	20.3429	66.8571	0	991.857	16.8429	5.15714	12.7143	28.1429
Copiapó	171766	16195.2	10.606	-27.3683	-70.3317	389	11	2	1.16437e-05	1.16437	14.0571	25	19.5286	70.6286	0	992.143	16.1714	5.34286	10.7143	35.0204
Copiapó	171766	16195.2	10.606	-27.3683	-70.3317	389	12	0	0	0	15.0286	24.8857	19.9714	67.9286	0	993.857	15.1429	5.38571	9.14286	24.7143
Copiapó	171766	16195.2	10.606	-27.3683	-70.3317	389	13	3	1.74656e-05	1.74656	10.7	25.3571	18.0143	67.6857	0	992.429	16.9571	4.8	7.71429	27.7143
Copiapó	171766	16195.2	10.606	-27.3683	-70.3317	389	14	1	5.82187e-06	0.582187	14.6429	23.7	19.1714	69.3286	0	991.429	13.0857	5.11429	9.71429	29.2857
Copiapó	171766	16195.2	10.606	-27.3683	-70.3317	389	15	4	2.32875e-05	2.32875	11.5429	24.3286	17.9571	69.0857	0	993.286	12.7857	4.01429	9.28571	28.2857
Copiapó	171766	16195.2	10.606	-27.3683	-70.3317	389	16	0	0	0	10.6571	23.9571	17.3	68.6571	0	995.429	13.2429	4.07143	13.1429	38.1429
Copiapó	171766	16195.2	10.606	-27.3683	-70.3317	389	17	12	6.98625e-05	6.98625	9.82857	23.4571	16.6571	69.3571	0	994.143	12.1857	3.7	10.4286	27.7143
Copiapó	171766	16195.2	10.606	-27.3683	-70.3317	389	18	28	0.000163012	16.3012	10.2857	21.4	15.8714	71.9	0	994.143	11.1429	4.14286	11.7143	36.4286
Copiapó	171766	16195.2	10.606	-27.3683	-70.3317	389	19	27	0.000157191	15.7191	9.07143	21.8143	15.4286	71.5286	0	992.857	10.7571	3.27143	15.4286	40.2857
Copiapó	171766	16195.2	10.606	-27.3683	-70.3317	389	20	14	8.15062e-05	8.15062	8.15714	20.8286	14.4857	72.3571	0	994.143	9.72857	3.4	16.4286	50.5714
Copiapó	171766	16195.2	10.606	-27.3683	-70.3317	389	21	26	0.000151369	15.1369	7.65714	21.2857	14.4714	69.0857	0	995.143	10.3571	3.31429	15.4571	46.8571
Copiapó	171766	16195.2	10.606	-27.3683	-70.3317	389	22	58	0.000337669	33.7669	8.07143	20.5286	14.3143	70.3857	0	994.286	7.95714	3.14286	14.8571	39.4286
Copiapó	171766	16195.2	10.606	-27.3683	-70.3317	389	23	114	0.000663694	66.3694	4.94286	20.3286	12.6286	66.7714	0.0142857	997	9.38571	3.62857	13.0714	47.7143
Copiapó	171766	16195.2	10.606	-27.3683	-70.3317	389	24	119	0.000692803	69.2803	5.04286	19.9286	12.4857	71.9286	0.1	994.571	8.91429	2.78571	19.2857	68.1429
Copiapó	171766	16195.2	10.606	-27.3683	-70.3317	389	25	144	0.00083835	83.835	5.7	20.1857	12.9429	70.1857	0.0428571	995.143	8.55714	3.35714	15.8571	50.2857
Copiapó	171766	16195.2	10.606	-27.3683	-70.3317	389	26	152	0.000884925	88.4925	5.82857	19.0429	12.4286	73.4857	0.0142857	993.714	7.87143	2.67143	16.7143	51.1429
Copiapó	171766	16195.2	10.606	-27.3683	-70.3317	389	27	173	0.00100718	100.718	5.22857	21.5143	13.3714	66.2857	0.0142857	994.714	9.6	2.8	16.4286	53
Copiapó	171766	16195.2	10.606	-27.3683	-70.3317	389	28	194	0.00112944	112.944	5.05714	19.9714	12.5	68.0714	0.0428571	996	10.3714	3.51429	16.5714	57.2857
Copiapó	171766	16195.2	10.606	-27.3683	-70.3317	389	29	301	0.00175238	175.238	5.72857	18.8	12.2714	71.5429	0.0142857	994	9.91429	3.31429	17.8571	54.2857
Copiapó	171766	16195.2	10.606	-27.3683	-70.3317	389	30	510	0.00296916	296.916	1.91429	20.1	11	63.4857	0.0142857	996.857	11.4571	3.22857	13.7143	56.1429
Copiapó	171766	16195.2	10.606	-27.3683	-70.3317	389	31	651	0.00379004	379.004	3.82857	22.1429	12.9714	66	0.0285714	994.143	11.9286	3.6	16	58.5714
Copiapó	171766	16195.2	10.606	-27.3683	-70.3317	389	32	636	0.00370271	370.271	7.74286	19.3857	13.6	71.9286	0	994.857	10.8857	3.62857	15.7143	27.8571
Copiapó	171766	16195.2	10.606	-27.3683	-70.3317	389	33	382	0.00222396	222.396	6.65714	17.9857	12.3143	69.4143	0	993.857	10.4429	3.75714	15.2857	29.4286
D_almagro	14358	18958	0.757358	-26.3902	-70.0476	789	9	1	6.96476e-05	6.96476	NA	NA	NA	NA	NA	NA	NA	NA	NA	NA
D_almagro	14358	18958	0.757358	-26.3902	-70.0476	789	10	0	0	0	NA	NA	NA	NA	NA	NA	NA	NA	NA	NA
D_almagro	14358	18958	0.757358	-26.3902	-70.0476	789	11	0	0	0	NA	NA	NA	NA	NA	NA	NA	NA	NA	NA
D_almagro	14358	18958	0.757358	-26.3902	-70.0476	789	12	0	0	0	NA	NA	NA	NA	NA	NA	NA	NA	NA	NA
D_almagro	14358	18958	0.757358	-26.3902	-70.0476	789	13	1	6.96476e-05	6.96476	NA	NA	NA	NA	NA	NA	NA	NA	NA	NA
D_almagro	14358	18958	0.757358	-26.3902	-70.0476	789	14	0	0	0	NA	NA	NA	NA	NA	NA	NA	NA	NA	NA
D_almagro	14358	18958	0.757358	-26.3902	-70.0476	789	15	0	0	0	NA	NA	NA	NA	NA	NA	NA	NA	NA	NA
D_almagro	14358	18958	0.757358	-26.3902	-70.0476	789	16	0	0	0	NA	NA	NA	NA	NA	NA	NA	NA	NA	NA
D_almagro	14358	18958	0.757358	-26.3902	-70.0476	789	17	0	0	0	NA	NA	NA	NA	NA	NA	NA	NA	NA	NA
D_almagro	14358	18958	0.757358	-26.3902	-70.0476	789	18	1	6.96476e-05	6.96476	NA	NA	NA	NA	NA	NA	NA	NA	NA	NA
D_almagro	14358	18958	0.757358	-26.3902	-70.0476	789	19	1	6.96476e-05	6.96476	NA	NA	NA	NA	NA	NA	NA	NA	NA	NA
D_almagro	14358	18958	0.757358	-26.3902	-70.0476	789	20	4	0.00027859	27.859	NA	NA	NA	NA	NA	NA	NA	NA	NA	NA
D_almagro	14358	18958	0.757358	-26.3902	-70.0476	789	21	3	0.000208943	20.8943	NA	NA	NA	NA	NA	NA	NA	NA	NA	NA
D_almagro	14358	18958	0.757358	-26.3902	-70.0476	789	22	7	0.000487533	48.7533	NA	NA	NA	NA	NA	NA	NA	NA	NA	NA
D_almagro	14358	18958	0.757358	-26.3902	-70.0476	789	23	3	0.000208943	20.8943	NA	NA	NA	NA	NA	NA	NA	NA	NA	NA
D_almagro	14358	18958	0.757358	-26.3902	-70.0476	789	24	9	0.000626828	62.6828	NA	NA	NA	NA	NA	NA	NA	NA	NA	NA
D_almagro	14358	18958	0.757358	-26.3902	-70.0476	789	25	4	0.00027859	27.859	NA	NA	NA	NA	NA	NA	NA	NA	NA	NA
D_almagro	14358	18958	0.757358	-26.3902	-70.0476	789	26	2	0.000139295	13.9295	NA	NA	NA	NA	NA	NA	NA	NA	NA	NA
D_almagro	14358	18958	0.757358	-26.3902	-70.0476	789	27	10	0.000696476	69.6476	NA	NA	NA	NA	NA	NA	NA	NA	NA	NA
D_almagro	14358	18958	0.757358	-26.3902	-70.0476	789	28	6	0.000417885	41.7885	NA	NA	NA	NA	NA	NA	NA	NA	NA	NA
D_almagro	14358	18958	0.757358	-26.3902	-70.0476	789	29	1	6.96476e-05	6.96476	NA	NA	NA	NA	NA	NA	NA	NA	NA	NA
D_almagro	14358	18958	0.757358	-26.3902	-70.0476	789	30	5	0.000348238	34.8238	NA	NA	NA	NA	NA	NA	NA	NA	NA	NA
D_almagro	14358	18958	0.757358	-26.3902	-70.0476	789	31	1	6.96476e-05	6.96476	NA	NA	NA	NA	NA	NA	NA	NA	NA	NA
D_almagro	14358	18958	0.757358	-26.3902	-70.0476	789	32	11	0.000766123	76.6123	NA	NA	NA	NA	NA	NA	NA	NA	NA	NA
D_almagro	14358	18958	0.757358	-26.3902	-70.0476	789	33	44	0.00306449	306.449	NA	NA	NA	NA	NA	NA	NA	NA	NA	NA
Freirina	7681	3336.32	2.30224	-28.5122	-71.0795	144	9	0	0	0	NA	NA	NA	NA	NA	NA	NA	NA	NA	NA
Freirina	7681	3336.32	2.30224	-28.5122	-71.0795	144	10	0	0	0	NA	NA	NA	NA	NA	NA	NA	NA	NA	NA
Freirina	7681	3336.32	2.30224	-28.5122	-71.0795	144	11	0	0	0	NA	NA	NA	NA	NA	NA	NA	NA	NA	NA
Freirina	7681	3336.32	2.30224	-28.5122	-71.0795	144	12	0	0	0	NA	NA	NA	NA	NA	NA	NA	NA	NA	NA
Freirina	7681	3336.32	2.30224	-28.5122	-71.0795	144	13	0	0	0	NA	NA	NA	NA	NA	NA	NA	NA	NA	NA
Freirina	7681	3336.32	2.30224	-28.5122	-71.0795	144	14	0	0	0	NA	NA	NA	NA	NA	NA	NA	NA	NA	NA
Freirina	7681	3336.32	2.30224	-28.5122	-71.0795	144	15	0	0	0	NA	NA	NA	NA	NA	NA	NA	NA	NA	NA
Freirina	7681	3336.32	2.30224	-28.5122	-71.0795	144	16	1	0.000130191	13.0191	NA	NA	NA	NA	NA	NA	NA	NA	NA	NA
Freirina	7681	3336.32	2.30224	-28.5122	-71.0795	144	17	0	0	0	NA	NA	NA	NA	NA	NA	NA	NA	NA	NA
Freirina	7681	3336.32	2.30224	-28.5122	-71.0795	144	18	0	0	0	NA	NA	NA	NA	NA	NA	NA	NA	NA	NA
Freirina	7681	3336.32	2.30224	-28.5122	-71.0795	144	19	0	0	0	NA	NA	NA	NA	NA	NA	NA	NA	NA	NA
Freirina	7681	3336.32	2.30224	-28.5122	-71.0795	144	20	0	0	0	NA	NA	NA	NA	NA	NA	NA	NA	NA	NA
Freirina	7681	3336.32	2.30224	-28.5122	-71.0795	144	21	0	0	0	NA	NA	NA	NA	NA	NA	NA	NA	NA	NA
Freirina	7681	3336.32	2.30224	-28.5122	-71.0795	144	22	0	0	0	NA	NA	NA	NA	NA	NA	NA	NA	NA	NA
Freirina	7681	3336.32	2.30224	-28.5122	-71.0795	144	23	2	0.000260383	26.0383	NA	NA	NA	NA	NA	NA	NA	NA	NA	NA
Freirina	7681	3336.32	2.30224	-28.5122	-71.0795	144	24	1	0.000130191	13.0191	NA	NA	NA	NA	NA	NA	NA	NA	NA	NA
Freirina	7681	3336.32	2.30224	-28.5122	-71.0795	144	25	5	0.000650957	65.0957	NA	NA	NA	NA	NA	NA	NA	NA	NA	NA
Freirina	7681	3336.32	2.30224	-28.5122	-71.0795	144	26	3	0.000390574	39.0574	NA	NA	NA	NA	NA	NA	NA	NA	NA	NA
Freirina	7681	3336.32	2.30224	-28.5122	-71.0795	144	27	10	0.00130191	130.191	NA	NA	NA	NA	NA	NA	NA	NA	NA	NA
Freirina	7681	3336.32	2.30224	-28.5122	-71.0795	144	28	23	0.0029944	299.44	NA	NA	NA	NA	NA	NA	NA	NA	NA	NA
Freirina	7681	3336.32	2.30224	-28.5122	-71.0795	144	29	6	0.000781148	78.1148	NA	NA	NA	NA	NA	NA	NA	NA	NA	NA
Freirina	7681	3336.32	2.30224	-28.5122	-71.0795	144	30	4	0.000520766	52.0766	NA	NA	NA	NA	NA	NA	NA	NA	NA	NA
Freirina	7681	3336.32	2.30224	-28.5122	-71.0795	144	31	7	0.00091134	91.134	NA	NA	NA	NA	NA	NA	NA	NA	NA	NA
Freirina	7681	3336.32	2.30224	-28.5122	-71.0795	144	32	20	0.00260383	260.383	NA	NA	NA	NA	NA	NA	NA	NA	NA	NA
Freirina	7681	3336.32	2.30224	-28.5122	-71.0795	144	33	24	0.00312459	312.459	NA	NA	NA	NA	NA	NA	NA	NA	NA	NA
Huasco	11264	1943.93	5.79445	-28.4664	-71.2192	31	9	0	0	0	NA	NA	NA	NA	NA	NA	NA	NA	13	30.4286
Huasco	11264	1943.93	5.79445	-28.4664	-71.2192	31	10	0	0	0	NA	NA	NA	NA	NA	NA	NA	NA	8	20.7143
Huasco	11264	1943.93	5.79445	-28.4664	-71.2192	31	11	0	0	0	NA	NA	NA	NA	NA	NA	NA	NA	10.2857	24.1429
Huasco	11264	1943.93	5.79445	-28.4664	-71.2192	31	12	0	0	0	NA	NA	NA	NA	NA	NA	NA	NA	11.2857	26.7143
Huasco	11264	1943.93	5.79445	-28.4664	-71.2192	31	13	0	0	0	NA	NA	NA	NA	NA	NA	NA	NA	9.14286	25
Huasco	11264	1943.93	5.79445	-28.4664	-71.2192	31	14	0	0	0	NA	NA	NA	NA	NA	NA	NA	NA	14.2857	33
Huasco	11264	1943.93	5.79445	-28.4664	-71.2192	31	15	0	0	0	NA	NA	NA	NA	NA	NA	NA	NA	12.1429	31.8571
Huasco	11264	1943.93	5.79445	-28.4664	-71.2192	31	16	0	0	0	NA	NA	NA	NA	NA	NA	NA	NA	14.8571	32.5714
Huasco	11264	1943.93	5.79445	-28.4664	-71.2192	31	17	0	0	0	NA	NA	NA	NA	NA	NA	NA	NA	8.71429	21.1429
Huasco	11264	1943.93	5.79445	-28.4664	-71.2192	31	18	1	8.87784e-05	8.87784	NA	NA	NA	NA	NA	NA	NA	NA	14.2857	32.2857
Huasco	11264	1943.93	5.79445	-28.4664	-71.2192	31	19	0	0	0	NA	NA	NA	NA	NA	NA	NA	NA	16.8571	32.8571
Huasco	11264	1943.93	5.79445	-28.4664	-71.2192	31	20	0	0	0	NA	NA	NA	NA	NA	NA	NA	NA	15.8571	32.7143
Huasco	11264	1943.93	5.79445	-28.4664	-71.2192	31	21	0	0	0	NA	NA	NA	NA	NA	NA	NA	NA	12.5714	31.1429
Huasco	11264	1943.93	5.79445	-28.4664	-71.2192	31	22	2	0.000177557	17.7557	NA	NA	NA	NA	NA	NA	NA	NA	12.5714	30.1429
Huasco	11264	1943.93	5.79445	-28.4664	-71.2192	31	23	6	0.00053267	53.267	NA	NA	NA	NA	NA	NA	NA	NA	11.5714	27
Huasco	11264	1943.93	5.79445	-28.4664	-71.2192	31	24	3	0.000266335	26.6335	NA	NA	NA	NA	NA	NA	NA	NA	14.7143	31.5714
Huasco	11264	1943.93	5.79445	-28.4664	-71.2192	31	25	4	0.000355114	35.5114	NA	NA	NA	NA	NA	NA	NA	NA	10.7143	25.1429
Huasco	11264	1943.93	5.79445	-28.4664	-71.2192	31	26	6	0.00053267	53.267	NA	NA	NA	NA	NA	NA	NA	NA	9.85714	21.4286
Huasco	11264	1943.93	5.79445	-28.4664	-71.2192	31	27	3	0.000266335	26.6335	NA	NA	NA	NA	NA	NA	NA	NA	10.2857	22.7755
Huasco	11264	1943.93	5.79445	-28.4664	-71.2192	31	28	0	0	0	NA	NA	NA	NA	NA	NA	NA	NA	11	26.2857
Huasco	11264	1943.93	5.79445	-28.4664	-71.2192	31	29	1	8.87784e-05	8.87784	NA	NA	NA	NA	NA	NA	NA	NA	9.14286	18.1429
Huasco	11264	1943.93	5.79445	-28.4664	-71.2192	31	30	9	0.000799006	79.9006	NA	NA	NA	NA	NA	NA	NA	NA	7.57143	23.4286
Huasco	11264	1943.93	5.79445	-28.4664	-71.2192	31	31	9	0.000799006	79.9006	NA	NA	NA	NA	NA	NA	NA	NA	12.2857	26.8571
Huasco	11264	1943.93	5.79445	-28.4664	-71.2192	31	32	3	0.000266335	26.6335	NA	NA	NA	NA	NA	NA	NA	NA	11.7143	30.8571
Huasco	11264	1943.93	5.79445	-28.4664	-71.2192	31	33	10	0.000887784	88.7784	NA	NA	NA	NA	NA	NA	NA	NA	8	20.2857
T_amarilla	14312	11241	1.2732	-27.4678	-70.2643	487	9	0	0	0	9.84286	33.0429	21.4429	53.0571	0	893.429	21.5286	6.22857	NA	NA
T_amarilla	14312	11241	1.2732	-27.4678	-70.2643	487	10	0	0	0	9.87143	32.4857	21.1857	53.6	0	891.571	20.4	6.8	NA	NA
T_amarilla	14312	11241	1.2732	-27.4678	-70.2643	487	11	0	0	0	9.54286	33.0286	21.2857	51.8857	0	892.571	19.2857	6.18571	NA	NA
T_amarilla	14312	11241	1.2732	-27.4678	-70.2643	487	12	0	0	0	6.74286	30.6857	18.7429	53.4286	0	893.714	18.9714	6.14286	NA	NA
T_amarilla	14312	11241	1.2732	-27.4678	-70.2643	487	13	0	0	0	6.22857	31.2143	18.7143	49.4286	0	892.429	17.8857	5.5	NA	NA
T_amarilla	14312	11241	1.2732	-27.4678	-70.2643	487	14	2	0.000139743	13.9743	9.77143	31.2571	20.5143	48.8429	0	891.571	15.3714	5.47143	NA	NA
T_amarilla	14312	11241	1.2732	-27.4678	-70.2643	487	15	3	0.000209614	20.9614	7.81429	29.1	18.4571	56.7286	0	893.143	15.3571	5.31429	NA	NA
T_amarilla	14312	11241	1.2732	-27.4678	-70.2643	487	16	0	0	0	3.52857	29.8857	16.6857	50.4857	0	895.143	15.4143	5	NA	NA
T_amarilla	14312	11241	1.2732	-27.4678	-70.2643	487	17	2	0.000139743	13.9743	3.67143	30.3143	17.0143	45.7429	0	894.286	14.5286	4.35714	NA	NA
T_amarilla	14312	11241	1.2732	-27.4678	-70.2643	487	18	5	0.000349357	34.9357	2.61429	30.8	16.7	44.6714	0	893.714	13.9857	4.54286	NA	NA
T_amarilla	14312	11241	1.2732	-27.4678	-70.2643	487	19	10	0.000698714	69.8714	2.71429	31.5429	17.1429	38.2571	0	893.143	13.3571	4.57143	NA	NA
T_amarilla	14312	11241	1.2732	-27.4678	-70.2643	487	20	2	0.000139743	13.9743	1.9	29.7429	15.8143	36.3714	0	894.143	12.7286	4.62857	NA	NA
T_amarilla	14312	11241	1.2732	-27.4678	-70.2643	487	21	0	0	0	1.37143	28.2714	14.8143	31.9	0	894.571	11.6571	4.4	NA	NA
T_amarilla	14312	11241	1.2732	-27.4678	-70.2643	487	22	1	6.98714e-05	6.98714	3.67143	26.5	15.0857	45.3	0	893.429	9.62857	4.21429	NA	NA
T_amarilla	14312	11241	1.2732	-27.4678	-70.2643	487	23	10	0.000698714	69.8714	1.1	22.6143	11.8429	44.4857	0	896	13	5.74286	NA	NA
T_amarilla	14312	11241	1.2732	-27.4678	-70.2643	487	24	15	0.00104807	104.807	3.48571	25.5	14.4857	39.8286	0	894.857	11.0429	4.74286	NA	NA
T_amarilla	14312	11241	1.2732	-27.4678	-70.2643	487	25	11	0.000768586	76.8586	1.74286	26.9857	14.3714	35.9286	0	894.857	11.9571	5.25714	NA	NA
T_amarilla	14312	11241	1.2732	-27.4678	-70.2643	487	26	5	0.000349357	34.9357	0.985714	23.1429	12.0571	40.7143	0	893.429	8.78571	3.61429	NA	NA
T_amarilla	14312	11241	1.2732	-27.4678	-70.2643	487	27	14	0.0009782	97.82	0.871429	24.1143	12.5	31.3714	0	894.714	10.6571	4.21429	NA	NA
T_amarilla	14312	11241	1.2732	-27.4678	-70.2643	487	28	22	0.00153717	153.717	1.65714	24.9286	13.2714	28.7714	0	895.286	12.6143	5.6	NA	NA
T_amarilla	14312	11241	1.2732	-27.4678	-70.2643	487	29	23	0.00160704	160.704	0.271429	27.8571	14.0714	17.2571	0	893.714	13.3571	4.91429	NA	NA
T_amarilla	14312	11241	1.2732	-27.4678	-70.2643	487	30	40	0.00279486	279.486	-1.71429	21.8143	10.0571	40.3286	0	895.286	13.3143	5.38571	NA	NA
T_amarilla	14312	11241	1.2732	-27.4678	-70.2643	487	31	49	0.0034237	342.37	1.97143	29.1571	15.5714	19.7714	0	894.429	14.4714	5.64286	NA	NA
T_amarilla	14312	11241	1.2732	-27.4678	-70.2643	487	32	49	0.0034237	342.37	0.871429	30.7571	15.8	24.9714	0	894	15.0286	4.71429	NA	NA
T_amarilla	14312	11241	1.2732	-27.4678	-70.2643	487	33	34	0.00237563	237.563	-1.02857	25.4857	12.2	31.5286	0	892.143	15.6143	5.15714	NA	NA
Vallenar	57009	6858.99	8.31157	-28.5761	-70.7567	391	9	0	0	0	12.1286	25.5571	18.8429	71.4857	0.0142857	961	24.6571	4.78571	NA	NA
Vallenar	57009	6858.99	8.31157	-28.5761	-70.7567	391	10	0	0	0	11.9143	25.2571	18.6	71.7	0.0285714	959.571	22.6714	4.22857	NA	NA
Vallenar	57009	6858.99	8.31157	-28.5761	-70.7567	391	11	0	0	0	12.6429	24.9714	18.8143	73.5857	0.0142857	960	21.3286	4.65714	NA	NA
Vallenar	57009	6858.99	8.31157	-28.5761	-70.7567	391	12	0	0	0	11.4	23.7571	17.5571	73.2429	0.0571429	961.857	18.2	3.8	NA	NA
Vallenar	57009	6858.99	8.31157	-28.5761	-70.7567	391	13	0	0	0	11.3714	24.5571	17.9714	69.0143	0.0714286	960	20.2	4.02857	NA	NA
Vallenar	57009	6858.99	8.31157	-28.5761	-70.7567	391	14	0	0	0	11.9286	23.9	17.9429	71.7286	0.0142857	959.143	17.3857	3.84286	NA	NA
Vallenar	57009	6858.99	8.31157	-28.5761	-70.7567	391	15	1	1.75411e-05	1.75411	11.7714	23.0286	17.4	71.0429	0	961	14.3571	2.98571	NA	NA
Vallenar	57009	6858.99	8.31157	-28.5761	-70.7567	391	16	8	0.000140329	14.0329	9.85714	23.0571	16.4714	70.2143	0.0571429	962.857	16.9143	3.12857	NA	NA
Vallenar	57009	6858.99	8.31157	-28.5761	-70.7567	391	17	11	0.000192952	19.2952	9.75714	22.4143	16.0857	72.6143	0.128571	961.857	15.0429	2.95714	NA	NA
Vallenar	57009	6858.99	8.31157	-28.5761	-70.7567	391	18	10	0.000175411	17.5411	8.92857	20.8714	14.9	69.8714	0.0714286	961.714	14.7857	3.05714	NA	NA
Vallenar	57009	6858.99	8.31157	-28.5761	-70.7567	391	19	13	0.000228034	22.8034	7.42857	19.2429	13.3286	78.5286	0.214286	960.429	13.5429	2.8	NA	NA
Vallenar	57009	6858.99	8.31157	-28.5761	-70.7567	391	20	3	5.26233e-05	5.26233	7.85714	21.0286	14.4429	68.9286	0.0857143	961.714	12.8429	2.54286	NA	NA
Vallenar	57009	6858.99	8.31157	-28.5761	-70.7567	391	21	6	0.000105247	10.5247	7.41429	20.6143	14.0143	66.2571	0.1	962.429	11.9	2.31429	NA	NA
Vallenar	57009	6858.99	8.31157	-28.5761	-70.7567	391	22	16	0.000280657	28.0657	8.28571	18.5857	13.4571	74.9714	0.114286	961.857	8.98571	1.74286	NA	NA
Vallenar	57009	6858.99	8.31157	-28.5761	-70.7567	391	23	27	0.000473609	47.3609	6.04286	19.1857	12.6143	65.8857	0.242857	964.429	12.1	2.47143	NA	NA
Vallenar	57009	6858.99	8.31157	-28.5761	-70.7567	391	24	54	0.000947219	94.7219	6.3	20.9429	13.6143	61.8429	0.0714286	962.143	12.0286	2.2	NA	NA
Vallenar	57009	6858.99	8.31157	-28.5761	-70.7567	391	25	66	0.00115771	115.771	7.42857	18.3143	12.8714	70.8571	2.54286	962.571	10.4	2.02857	NA	NA
Vallenar	57009	6858.99	8.31157	-28.5761	-70.7567	391	26	54	0.000947219	94.7219	7.52857	17.9857	12.7571	74.8286	0.0285714	961.286	9.35714	1.68571	NA	NA
Vallenar	57009	6858.99	8.31157	-28.5761	-70.7567	391	27	74	0.00129804	129.804	7.1	20.5	13.8143	63.5	0.1	962.571	11.2286	1.72857	NA	NA
Vallenar	57009	6858.99	8.31157	-28.5761	-70.7567	391	28	59	0.00103492	103.492	5.64286	19.1857	12.4	59.6286	0.0428571	963.286	13.6857	2.4	NA	NA
Vallenar	57009	6858.99	8.31157	-28.5761	-70.7567	391	29	34	0.000596397	59.6397	4.67143	18.1571	11.4429	71.8429	0.114286	961.429	13.1714	2.25714	NA	NA
Vallenar	57009	6858.99	8.31157	-28.5761	-70.7567	391	30	35	0.000613938	61.3938	5.34286	19.0571	12.1857	57.6857	0.0428571	964	15.0571	3.21429	NA	NA
Vallenar	57009	6858.99	8.31157	-28.5761	-70.7567	391	31	39	0.000684103	68.4103	6.15714	23.1714	14.6571	55.2857	0.0714286	961.857	16.1286	2.58571	NA	NA
Vallenar	57009	6858.99	8.31157	-28.5761	-70.7567	391	32	38	0.000666561	66.6561	6.68571	18.1857	12.4143	77.0571	0.142857	962	14.4571	3.11429	NA	NA
Vallenar	57009	6858.99	8.31157	-28.5761	-70.7567	391	33	61	0.00107001	107.001	5.05714	16.1571	10.6	76.3	0.185714	961	13.1143	2.61429	NA	NA
Andacollo	11791	513.018	22.9836	-30.2361	-71.0829	1034	9	0	0	0	18.1571	24.6857	21.4143	37.1571	0	871.143	26.7571	10.4429	NA	44.5714
Andacollo	11791	513.018	22.9836	-30.2361	-71.0829	1034	10	0	0	0	17.7429	24.3	21.0286	52.1857	0	869.286	25.6143	10.5143	NA	36.8571
Andacollo	11791	513.018	22.9836	-30.2361	-71.0829	1034	11	0	0	0	17.9429	25.3571	21.6429	45.1286	0	870.143	24.0714	9.88571	NA	45.2857
Andacollo	11791	513.018	22.9836	-30.2361	-71.0829	1034	12	0	0	0	14.6571	22.3857	18.5	45.8571	0	870.714	23.6	8.82857	NA	36.2857
Andacollo	11791	513.018	22.9836	-30.2361	-71.0829	1034	13	0	0	0	15.7143	23	19.3286	40.2286	0	869.714	22.3571	10.6714	NA	36
Andacollo	11791	513.018	22.9836	-30.2361	-71.0829	1034	14	0	0	0	17.2143	24.1857	20.7	42.7857	0	868.857	20.0286	9.78571	NA	51.1429
Andacollo	11791	513.018	22.9836	-30.2361	-71.0829	1034	15	0	0	0	12.9857	19.6429	16.3286	65.2857	0	870	16.2714	6.6	NA	31.5714
Andacollo	11791	513.018	22.9836	-30.2361	-71.0829	1034	16	0	0	0	14.8286	22.6143	18.7143	43.0429	0	872.286	18.6429	8.58571	NA	47.1429
Andacollo	11791	513.018	22.9836	-30.2361	-71.0829	1034	17	0	0	0	13.1	20.1	16.6	57.6143	0	870.714	16.0714	7.58571	NA	34.5714
Andacollo	11791	513.018	22.9836	-30.2361	-71.0829	1034	18	2	0.000169621	16.9621	15.2714	22.6143	18.9571	32.7857	0	871.286	16.9143	7.84286	NA	49.1429
Andacollo	11791	513.018	22.9836	-30.2361	-71.0829	1034	19	7	0.000593673	59.3673	19.1	25.3714	22.2286	17.7857	0.0714286	870.143	16.0429	9.05714	NA	67.8571
Andacollo	11791	513.018	22.9836	-30.2361	-71.0829	1034	20	3	0.000254431	25.4431	16.4857	22.8286	19.6714	22.2571	0	871.143	15.4	7.38571	NA	62.1429
Andacollo	11791	513.018	22.9836	-30.2361	-71.0829	1034	21	3	0.000254431	25.4431	13.4857	20.8143	17.1429	31.8571	0	871.429	13.7286	10.5857	NA	47.7143
Andacollo	11791	513.018	22.9836	-30.2361	-71.0829	1034	22	6	0.000508863	50.8863	11.2429	18.4429	14.8571	59	0	869.857	10.8286	8.88571	NA	39.2857
Andacollo	11791	513.018	22.9836	-30.2361	-71.0829	1034	23	6	0.000508863	50.8863	7.02857	14.4571	10.7571	55.1286	1.42857	872.143	11.8714	10.1286	NA	31.5714
Andacollo	11791	513.018	22.9836	-30.2361	-71.0829	1034	24	0	0	0	9.94286	18.2286	14.1	33.2429	0	871	13	8.11429	NA	44.8571
Andacollo	11791	513.018	22.9836	-30.2361	-71.0829	1034	25	5	0.000424052	42.4052	7.91429	15.6429	11.7857	45.9	2.64286	870.571	10.6429	13	NA	25.5714
Andacollo	11791	513.018	22.9836	-30.2361	-71.0829	1034	26	8	0.000678484	67.8484	7.5	14.8571	11.1714	52.5429	1.25714	869.857	8.65714	8.7	NA	29
Andacollo	11791	513.018	22.9836	-30.2361	-71.0829	1034	27	3	0.000254431	25.4431	8	15.3429	11.6571	50.0286	4.54286	871.429	10.6286	11.9	NA	24
Andacollo	11791	513.018	22.9836	-30.2361	-71.0829	1034	28	3	0.000254431	25.4431	10.2714	16.8571	13.5429	37.7429	0	872.286	13.1429	12.4286	NA	33.7143
Andacollo	11791	513.018	22.9836	-30.2361	-71.0829	1034	29	3	0.000254431	25.4431	13.0714	18.7286	15.9143	27.4143	0	869.714	13.9286	13	NA	40.8571
Andacollo	11791	513.018	22.9836	-30.2361	-71.0829	1034	30	2	0.000169621	16.9621	5.61429	12.9286	9.28571	57.2571	0	871.857	12.6	9.08571	NA	27.4286
Andacollo	11791	513.018	22.9836	-30.2361	-71.0829	1034	31	5	0.000424052	42.4052	14.2143	20.6571	17.4286	19.1429	0	871.714	15.7571	8.85714	NA	56.5714
Andacollo	11791	513.018	22.9836	-30.2361	-71.0829	1034	32	5	0.000424052	42.4052	15.1714	21.7571	18.4571	26.6857	0	871.714	16.6	11.8714	NA	45.5714
Andacollo	11791	513.018	22.9836	-30.2361	-71.0829	1034	33	10	0.000848104	84.8104	9.9	16.2714	13.0714	33.7571	0	869.286	17.4143	7.85714	NA	46.7143
Canela	9546	2199.17	4.34073	-31.3987	-71.4563	299	9	0	0	0	12.4429	23.1143	17.7714	70.6857	0	975.714	22.6571	8.37143	NA	NA
Canela	9546	2199.17	4.34073	-31.3987	-71.4563	299	10	0	0	0	13.8571	21.7429	17.8	75.7571	0	974.143	20.3429	8.68571	NA	NA
Canela	9546	2199.17	4.34073	-31.3987	-71.4563	299	11	0	0	0	13.2429	23.7714	18.5	72.2286	0	974.429	20.4286	8.35714	NA	NA
Canela	9546	2199.17	4.34073	-31.3987	-71.4563	299	12	0	0	0	12.1571	21.0714	16.6286	71.6143	0	976.429	18.4429	7.87143	NA	NA
Canela	9546	2199.17	4.34073	-31.3987	-71.4563	299	13	0	0	0	12.9	21.9429	17.4286	71.5571	0	975	14.6	7.47143	NA	NA
Canela	9546	2199.17	4.34073	-31.3987	-71.4563	299	14	0	0	0	11.5	22.1	16.8	70.1429	0	973.571	16.1429	7.08571	NA	NA
Canela	9546	2199.17	4.34073	-31.3987	-71.4563	299	15	0	0	0	11.6714	19.1143	15.3857	74.1429	0	975.714	10.9286	6.74286	NA	NA
Canela	9546	2199.17	4.34073	-31.3987	-71.4563	299	16	0	0	0	10.4143	22.6857	16.5429	68.5286	0	977.714	15.1714	7.52857	NA	NA
Canela	9546	2199.17	4.34073	-31.3987	-71.4563	299	17	0	0	0	10.7714	20.0571	15.4	73.6571	0	976	10.9857	6.51429	NA	NA
Canela	9546	2199.17	4.34073	-31.3987	-71.4563	299	18	1	0.000104756	10.4756	8.94286	20.4143	14.6857	69.4286	0.0285714	977.429	13.6429	7.2	NA	NA
Canela	9546	2199.17	4.34073	-31.3987	-71.4563	299	19	0	0	0	9.02857	21.3857	15.2143	63.6286	0	975.286	12.7286	7.41429	NA	NA
Canela	9546	2199.17	4.34073	-31.3987	-71.4563	299	20	2	0.000209512	20.9512	7.55714	20.7286	14.1286	62.8286	0	976.857	11.5286	7.47143	NA	NA
Canela	9546	2199.17	4.34073	-31.3987	-71.4563	299	21	0	0	0	9.08571	20.0143	14.5571	57.3429	0.928571	977.714	10.3286	6.57143	NA	NA
Canela	9546	2199.17	4.34073	-31.3987	-71.4563	299	22	1	0.000104756	10.4756	10.5	18.1	14.2714	70.5143	0	976.143	9.25714	6.22857	NA	NA
Canela	9546	2199.17	4.34073	-31.3987	-71.4563	299	23	2	0.000209512	20.9512	6	39.0286	22.5286	75.6429	2.85714	979.571	10.7	6.78571	NA	NA
Canela	9546	2199.17	4.34073	-31.3987	-71.4563	299	24	0	0	0	5.5	16.2571	10.9	70.3714	0.0571429	977.714	11.2857	7	NA	NA
Canela	9546	2199.17	4.34073	-31.3987	-71.4563	299	25	1	0.000104756	10.4756	7.82857	17.0857	12.4429	72.7286	3.18571	977.429	9.08571	7.38571	NA	NA
Canela	9546	2199.17	4.34073	-31.3987	-71.4563	299	26	6	0.000628536	62.8536	7.08571	14.7	10.8857	74.0571	2.85714	977	7.41429	6.04286	NA	NA
Canela	9546	2199.17	4.34073	-31.3987	-71.4563	299	27	5	0.00052378	52.378	7.21429	16.1857	11.6857	76.0857	2.22857	978.714	9.15714	6.67143	NA	NA
Canela	9546	2199.17	4.34073	-31.3987	-71.4563	299	28	0	0	0	6.24286	15.6714	10.9286	79.3286	0	979.857	11	6.41429	NA	NA
Canela	9546	2199.17	4.34073	-31.3987	-71.4563	299	29	4	0.000419024	41.9024	7	17.2286	12.1143	74.9429	0.0285714	975.714	11.0429	7.12857	NA	NA
Canela	9546	2199.17	4.34073	-31.3987	-71.4563	299	30	3	0.000314268	31.4268	5.38571	15.2	10.3	72.0143	0.4	980.143	11.7286	6.15714	NA	NA
Canela	9546	2199.17	4.34073	-31.3987	-71.4563	299	31	2	0.000209512	20.9512	6.24286	19.5143	12.8857	61.8286	0	978.143	13.8286	6.71429	NA	NA
Canela	9546	2199.17	4.34073	-31.3987	-71.4563	299	32	10	0.00104756	104.756	6.85714	17.2286	12.0429	77.2	0	978.429	12.2143	7.05714	NA	NA
Canela	9546	2199.17	4.34073	-31.3987	-71.4563	299	33	19	0.00199036	199.036	3.9	14.0429	9	75.8143	0.0142857	977.286	15.9286	6.42857	NA	NA
Combarbala	13884	2297.38	6.04341	-31.179	-71.0048	888	9	0	0	0	17.8429	29.0857	23.4571	36.2571	0	888.714	27.3429	6.7	NA	NA
Combarbala	13884	2297.38	6.04341	-31.179	-71.0048	888	10	0	0	0	16.9286	29	22.9571	48.9286	0	886.714	25.7714	6.57143	NA	NA
Combarbala	13884	2297.38	6.04341	-31.179	-71.0048	888	11	0	0	0	17.5857	29.7714	23.6857	45.8857	0	887.714	24.4714	6.27143	NA	NA
Combarbala	13884	2297.38	6.04341	-31.179	-71.0048	888	12	0	0	0	13.7571	26.3286	20.0429	49.1	0	888.429	23.5286	6.18571	NA	NA
Combarbala	13884	2297.38	6.04341	-31.179	-71.0048	888	13	0	0	0	14.9714	26.9857	20.9571	43.5429	0	887.571	22.7714	6.24286	NA	NA
Combarbala	13884	2297.38	6.04341	-31.179	-71.0048	888	14	0	0	0	17.0857	27.9857	22.5571	40.9857	0	886.714	20.8857	5.75714	NA	NA
Combarbala	13884	2297.38	6.04341	-31.179	-71.0048	888	15	0	0	0	13.2571	22.4857	17.8714	63.0857	0	887.857	16.8429	5.12857	NA	NA
Combarbala	13884	2297.38	6.04341	-31.179	-71.0048	888	16	0	0	0	13.9714	26.6571	20.3	45.5714	0	890.143	19.4571	5.28571	NA	NA
Combarbala	13884	2297.38	6.04341	-31.179	-71.0048	888	17	0	0	0	12.9429	22.3143	17.6	60.2286	0	888.714	13.5571	4.95714	NA	NA
Combarbala	13884	2297.38	6.04341	-31.179	-71.0048	888	18	2	0.000144051	14.4051	14.0429	25.5857	19.8143	36.4571	0	888.857	17.5286	5.18571	NA	NA
Combarbala	13884	2297.38	6.04341	-31.179	-71.0048	888	19	3	0.000216076	21.6076	17.9	27.8286	22.8857	20.6143	0	887.857	16.7	5.57143	NA	NA
Combarbala	13884	2297.38	6.04341	-31.179	-71.0048	888	20	4	0.000288101	28.8101	15.4429	25.1429	20.3	26.5571	0	889	15.4714	5.32857	NA	NA
Combarbala	13884	2297.38	6.04341	-31.179	-71.0048	888	21	3	0.000216076	21.6076	12.5286	22.2429	17.3857	35.6857	0	889.286	13.2143	6.35714	NA	NA
Combarbala	13884	2297.38	6.04341	-31.179	-71.0048	888	22	5	0.000360127	36.0127	10.9714	19.4571	15.2429	56.2571	0	887.857	11.1	5.84286	NA	NA
Combarbala	13884	2297.38	6.04341	-31.179	-71.0048	888	23	3	0.000216076	21.6076	7.5	15.4143	11.4714	55.5714	2.4	890.286	11.4714	5.8	NA	NA
Combarbala	13884	2297.38	6.04341	-31.179	-71.0048	888	24	2	0.000144051	14.4051	9.38571	18.7714	14.0857	36.7	0	888.857	12.3714	4.3	NA	NA
Combarbala	13884	2297.38	6.04341	-31.179	-71.0048	888	25	7	0.000504177	50.4177	7.91429	15.8429	11.8714	56.7857	3.71429	888.714	9.48571	5.75714	NA	NA
Combarbala	13884	2297.38	6.04341	-31.179	-71.0048	888	26	0	0	0	8.07143	14.9429	11.4857	56.3	3.25714	888	7.77143	5.31429	NA	NA
Combarbala	13884	2297.38	6.04341	-31.179	-71.0048	888	27	1	7.20254e-05	7.20254	8	15.3857	11.6857	60.0286	4.92857	889.429	8.6	6.11429	NA	NA
Combarbala	13884	2297.38	6.04341	-31.179	-71.0048	888	28	3	0.000216076	21.6076	10.3	17.8	14.0571	44.5	0	890.429	12.3857	5.88571	NA	NA
Combarbala	13884	2297.38	6.04341	-31.179	-71.0048	888	29	0	0	0	12.3143	20.0857	16.2	35.0571	0	887.571	13.1571	6.31429	NA	NA
Combarbala	13884	2297.38	6.04341	-31.179	-71.0048	888	30	1	7.20254e-05	7.20254	6.24286	14.3429	10.2714	56.8	0.585714	890.143	13.0429	5.45714	NA	NA
Combarbala	13884	2297.38	6.04341	-31.179	-71.0048	888	31	3	0.000216076	21.6076	13.1143	21.9	17.5143	22.6286	0	889.714	15.1714	4.82857	NA	NA
Combarbala	13884	2297.38	6.04341	-31.179	-71.0048	888	32	5	0.000360127	36.0127	14.3429	23.3857	18.8714	31.4286	0	889.571	16.2857	5.71429	NA	NA
Combarbala	13884	2297.38	6.04341	-31.179	-71.0048	888	33	6	0.000432152	43.2152	8.7	18.5857	13.6286	37.9429	0	887.143	17.4429	5.7	NA	NA
Coquimbo	256735	1431.22	179.382	-29.9582	-71.3388	17	9	0	0	0	13.8857	22.7857	18.3143	75.1571	0	1001.14	20.6	9.14286	7.71429	NA
Coquimbo	256735	1431.22	179.382	-29.9582	-71.3388	17	10	0	0	0	14.6429	21.4	18.0286	78.8143	0.0142857	999.571	14.4	8.01429	6.71429	NA
Coquimbo	256735	1431.22	179.382	-29.9582	-71.3388	17	11	4	1.55803e-05	1.55803	15.4143	21.8714	18.6286	77.8429	0	1000	17.7571	8.07143	8	NA
Coquimbo	256735	1431.22	179.382	-29.9582	-71.3388	17	12	13	5.06359e-05	5.06359	13.5286	21.3857	17.4714	74.2286	0	1001.86	14.9429	6.84286	6.71429	NA
Coquimbo	256735	1431.22	179.382	-29.9582	-71.3388	17	13	3	1.16852e-05	1.16852	12.2429	22.4143	17.3286	75.9143	0	1000.14	16.8429	7.17143	6	NA
Coquimbo	256735	1431.22	179.382	-29.9582	-71.3388	17	14	2	7.79013e-06	0.779013	12.9286	20.4143	16.6571	79.2286	0.0142857	999	13.8286	7.9	10.5714	NA
Coquimbo	256735	1431.22	179.382	-29.9582	-71.3388	17	15	1	3.89507e-06	0.389507	11.8143	20.7714	16.3	76.5429	0	1001	12.6	5.81429	9.57143	NA
Coquimbo	256735	1431.22	179.382	-29.9582	-71.3388	17	16	6	2.33704e-05	2.33704	10.1	19.7857	14.9571	78.7143	0.0142857	1003.14	13.3429	6.21429	10	NA
Coquimbo	256735	1431.22	179.382	-29.9582	-71.3388	17	17	7	2.72655e-05	2.72655	12.5571	18.9143	15.7429	80.9429	0	1002.29	8.65714	5.17143	6.14286	NA
Coquimbo	256735	1431.22	179.382	-29.9582	-71.3388	17	18	17	6.62161e-05	6.62161	8.22857	19.1	13.6714	80.4	0.0428571	1002.29	10.8286	5.27143	10.5714	NA
Coquimbo	256735	1431.22	179.382	-29.9582	-71.3388	17	19	79	0.00030771	30.771	9.48571	17.4286	13.4571	83.2	0.114286	1000.57	10.4571	5.51429	12.1429	NA
Coquimbo	256735	1431.22	179.382	-29.9582	-71.3388	17	20	82	0.000319395	31.9395	6	18.2	12.0857	78.8429	0.0571429	1002.14	10.7714	5.55714	14.8571	NA
Coquimbo	256735	1431.22	179.382	-29.9582	-71.3388	17	21	62	0.000241494	24.1494	6.5	18.8	12.6571	73.7143	0.0285714	1003	10.0143	5.05714	15.4286	NA
Coquimbo	256735	1431.22	179.382	-29.9582	-71.3388	17	22	136	0.000529729	52.9729	10.1143	17.5	13.8286	77.8857	0.0857143	1001.86	6.45714	4.51429	11.8571	NA
Coquimbo	256735	1431.22	179.382	-29.9582	-71.3388	17	23	133	0.000518044	51.8044	5.77143	15.9286	10.8429	81.0286	1.75714	1005.29	8.65714	5.24286	13.1429	NA
Coquimbo	256735	1431.22	179.382	-29.9582	-71.3388	17	24	148	0.00057647	57.647	3.84286	18.6286	11.2429	73.1571	0.1	1003	10.5857	5.41429	17.4286	NA
Coquimbo	256735	1431.22	179.382	-29.9582	-71.3388	17	25	167	0.000650476	65.0476	6.91429	17.7286	12.3143	78.3714	3.77143	1003.29	9.1	6.25714	10.1429	NA
Coquimbo	256735	1431.22	179.382	-29.9582	-71.3388	17	26	231	0.00089976	89.976	7.54286	16.9571	12.2429	80.6714	0.771429	1002	8.54286	5.47143	12.2857	NA
Coquimbo	256735	1431.22	179.382	-29.9582	-71.3388	17	27	226	0.000880285	88.0285	6.92857	17.8857	12.4	80.1286	3.9	1003.43	9.68571	5.05714	13.8571	NA
Coquimbo	256735	1431.22	179.382	-29.9582	-71.3388	17	28	322	0.00125421	125.421	5.11429	17.8143	11.4714	78.7143	0.1	1004.29	11.6857	5.32857	14.5714	NA
Coquimbo	256735	1431.22	179.382	-29.9582	-71.3388	17	29	354	0.00137885	137.885	6.31429	14.8571	10.6	84.3429	0.0571429	1001.86	8.14286	4.61429	12.8571	NA
Coquimbo	256735	1431.22	179.382	-29.9582	-71.3388	17	30	347	0.00135159	135.159	3.85714	18.3143	11.1	67.6286	0.0285714	1005.14	11.7857	5.24286	13.8571	NA
Coquimbo	256735	1431.22	179.382	-29.9582	-71.3388	17	31	319	0.00124253	124.253	4.62857	20.5714	12.6286	70.0857	0.0285714	1002.43	12.0429	5.97143	15.2857	NA
Coquimbo	256735	1431.22	179.382	-29.9582	-71.3388	17	32	315	0.00122695	122.695	6.87143	16.5857	11.7143	83.1714	0.0571429	1003.14	8.78571	5.45714	14.1429	NA
Coquimbo	256735	1431.22	179.382	-29.9582	-71.3388	17	33	309	0.00120358	120.358	3.85714	16.5571	10.2	76.9571	0.0428571	1002.14	10.9571	5.25714	16	NA
Illapel	32801	2627.51	12.4837	-31.6312	-71.1653	322	9	0	0	0	11.2714	27.9714	19.6286	64.4	0	977.714	25.6714	6.91429	NA	NA
Illapel	32801	2627.51	12.4837	-31.6312	-71.1653	322	10	0	0	0	12.8571	26.5143	19.6857	68.4857	0	975.857	24.1857	7.22857	NA	NA
Illapel	32801	2627.51	12.4837	-31.6312	-71.1653	322	11	0	0	0	12.1714	28.5286	20.3571	66.1857	0	976.429	23.3571	6.78571	NA	NA
Illapel	32801	2627.51	12.4837	-31.6312	-71.1653	322	12	0	0	0	10.7	24.9714	17.8571	66.4571	0	978.571	22.0429	6.18571	NA	NA
Illapel	32801	2627.51	12.4837	-31.6312	-71.1653	322	13	4	0.000121948	12.1948	11.1714	26.1	18.6429	66.0143	0	977.143	20.9571	6.04286	NA	NA
Illapel	32801	2627.51	12.4837	-31.6312	-71.1653	322	14	7	0.000213408	21.3408	9.52857	26.3429	17.9286	65.9857	0	975.714	19.7143	6	NA	NA
Illapel	32801	2627.51	12.4837	-31.6312	-71.1653	322	15	7	0.000213408	21.3408	10.9857	22.4714	16.7286	70.2	0	977.714	15.5286	5.67143	NA	NA
Illapel	32801	2627.51	12.4837	-31.6312	-71.1653	322	16	1	3.04869e-05	3.04869	8.72857	26.7143	17.7286	63.7286	0	979.857	18.2	5.57143	NA	NA
Illapel	32801	2627.51	12.4837	-31.6312	-71.1653	322	17	0	0	0	9.68571	22.3	16	72.7	0	978.571	12.9714	5.17143	NA	NA
Illapel	32801	2627.51	12.4837	-31.6312	-71.1653	322	18	1	3.04869e-05	3.04869	7.42857	23.7857	15.6143	64.2	0	979.714	16.7143	5.71429	NA	NA
Illapel	32801	2627.51	12.4837	-31.6312	-71.1653	322	19	0	0	0	6.95714	25.0857	16.0143	60.1571	0	977.714	16.5143	5.61429	NA	NA
Illapel	32801	2627.51	12.4837	-31.6312	-71.1653	322	20	1	3.04869e-05	3.04869	5.65714	23.8571	14.7571	61.5857	0	979.143	14.1	5.54286	NA	NA
Illapel	32801	2627.51	12.4837	-31.6312	-71.1653	322	21	5	0.000152434	15.2434	6.51429	21.9571	14.2286	57.7714	0	980.143	11.5571	4.82857	NA	NA
Illapel	32801	2627.51	12.4837	-31.6312	-71.1653	322	22	19	0.000579251	57.9251	8.75714	19.5857	14.1571	69.1571	0	978.429	9.24286	4.57143	NA	NA
Illapel	32801	2627.51	12.4837	-31.6312	-71.1653	322	23	14	0.000426816	42.6816	3.82857	17	10.4143	72.9286	3.2	982.143	10.6571	4.74286	NA	NA
Illapel	32801	2627.51	12.4837	-31.6312	-71.1653	322	24	17	0.000518277	51.8277	3.32857	17.9286	10.6143	68.3429	1	980.429	11.1857	5	NA	NA
Illapel	32801	2627.51	12.4837	-31.6312	-71.1653	322	25	20	0.000609738	60.9738	6.15714	16.9571	11.5571	75.9	1.9	979.571	8.42857	3.98571	NA	NA
Illapel	32801	2627.51	12.4837	-31.6312	-71.1653	322	26	40	0.00121948	121.948	6.51429	15.4143	10.9714	76.0857	3.81429	979.571	8.47143	3.64286	NA	NA
Illapel	32801	2627.51	12.4837	-31.6312	-71.1653	322	27	43	0.00131094	131.094	5.98571	17.5	11.7429	73.5	4.77143	981.143	8.84286	3.84286	NA	NA
Illapel	32801	2627.51	12.4837	-31.6312	-71.1653	322	28	63	0.00192067	192.067	5.64286	18.5	12.0429	72.6	0	982.429	11.9	4.52857	NA	NA
Illapel	32801	2627.51	12.4837	-31.6312	-71.1653	322	29	9	0.000274382	27.4382	5.51429	19.1286	12.3143	71.3286	0	978.286	11.8429	5.1	NA	NA
Illapel	32801	2627.51	12.4837	-31.6312	-71.1653	322	30	22	0.000670711	67.0711	4.05714	16.5	10.2857	71.3714	0.785714	982.714	11.5714	4	NA	NA
Illapel	32801	2627.51	12.4837	-31.6312	-71.1653	322	31	48	0.00146337	146.337	4.57143	21.8429	13.2	63.3429	0	980.143	14.2286	5.02857	NA	NA
Illapel	32801	2627.51	12.4837	-31.6312	-71.1653	322	32	19	0.000579251	57.9251	5.47143	20.7143	13.1	72.7	0	980.571	14.9857	5.22857	NA	NA
Illapel	32801	2627.51	12.4837	-31.6312	-71.1653	322	33	25	0.000762172	76.2172	2.87143	17.8857	10.3857	70.1	0	979.857	18.3143	5.02857	NA	NA
La_Higuera	4450	4176.27	1.06554	-29.5116	-71.2009	590	9	0	0	0	16.2571	20.0286	18.1429	69.2429	0	1015.29	14.0857	7.18571	NA	NA
La_Higuera	4450	4176.27	1.06554	-29.5116	-71.2009	590	10	0	0	0	16.5429	19.9143	18.2143	76.3571	0	1013.43	10.4	7.62857	NA	NA
La_Higuera	4450	4176.27	1.06554	-29.5116	-71.2009	590	11	0	0	0	17.2143	20.0286	18.6429	74.1714	0	1013.86	10.3857	7.24286	NA	NA
La_Higuera	4450	4176.27	1.06554	-29.5116	-71.2009	590	12	0	0	0	16.3	19.7286	18.0143	73.6429	0	1015.86	9.48571	7.05714	NA	NA
La_Higuera	4450	4176.27	1.06554	-29.5116	-71.2009	590	13	0	0	0	16.3714	20.7	18.5571	70.0286	0	1014	15.2286	7.55714	NA	NA
La_Higuera	4450	4176.27	1.06554	-29.5116	-71.2009	590	14	0	0	0	15.2143	18.4857	16.8429	74.5	0	1012.86	8.77143	5.9	NA	NA
La_Higuera	4450	4176.27	1.06554	-29.5116	-71.2009	590	15	0	0	0	14.1	19.3	16.7143	73.6571	0	1014.86	10.1	5.12857	NA	NA
La_Higuera	4450	4176.27	1.06554	-29.5116	-71.2009	590	16	0	0	0	13.3857	18.2429	15.8	73.5	0	1017.14	9.18571	7.44286	NA	NA
La_Higuera	4450	4176.27	1.06554	-29.5116	-71.2009	590	17	0	0	0	15	19.5	17.2286	74.7857	0	1015.86	9.05714	5.48571	NA	NA
La_Higuera	4450	4176.27	1.06554	-29.5116	-71.2009	590	18	0	0	0	13.4	17.9714	15.7	70.6429	0	1016.43	8.28571	9.42857	NA	NA
La_Higuera	4450	4176.27	1.06554	-29.5116	-71.2009	590	19	0	0	0	13.7714	16.6429	15.2	73.7286	0	1014.86	7.31429	6.51429	NA	NA
La_Higuera	4450	4176.27	1.06554	-29.5116	-71.2009	590	20	0	0	0	11.8429	17.0429	14.4429	63.7143	0	1016	8.65714	6.21429	NA	NA
La_Higuera	4450	4176.27	1.06554	-29.5116	-71.2009	590	21	0	0	0	11.6571	17.4857	14.5714	66.2143	0	1017	8.07143	6.98571	NA	NA
La_Higuera	4450	4176.27	1.06554	-29.5116	-71.2009	590	22	1	0.000224719	22.4719	12.8286	17.7	15.2429	75.8571	0	1015.71	6.62857	6.2	NA	NA
La_Higuera	4450	4176.27	1.06554	-29.5116	-71.2009	590	23	2	0.000449438	44.9438	9.95714	16.8857	13.4286	73.9714	0.2	1019.29	7.1	8.38571	NA	NA
La_Higuera	4450	4176.27	1.06554	-29.5116	-71.2009	590	24	0	0	0	9.21429	17.2286	13.2143	60.3714	0	1017	9.92857	9.81429	NA	NA
La_Higuera	4450	4176.27	1.06554	-29.5116	-71.2009	590	25	0	0	0	11.4429	17.4	14.4143	73.5714	2.57143	1017.29	8.95714	10.3286	NA	NA
La_Higuera	4450	4176.27	1.06554	-29.5116	-71.2009	590	26	0	0	0	11.9143	17.2571	14.5571	73.0714	0.0285714	1016.29	7.75714	8.5	NA	NA
La_Higuera	4450	4176.27	1.06554	-29.5116	-71.2009	590	27	6	0.00134831	134.831	13.5714	17.3429	15.4429	74.6857	0.4	1017.43	8.04286	9.65714	NA	NA
La_Higuera	4450	4176.27	1.06554	-29.5116	-71.2009	590	28	9	0.00202247	202.247	11.6143	17	14.3143	67.5571	0	1018.57	9.41429	9.11429	NA	NA
La_Higuera	4450	4176.27	1.06554	-29.5116	-71.2009	590	29	27	0.00606742	606.742	12.6286	16.8	14.7143	72.1857	0	1015.86	8.04286	6.57143	NA	NA
La_Higuera	4450	4176.27	1.06554	-29.5116	-71.2009	590	30	9	0.00202247	202.247	9.24286	17.7714	13.5	57.4857	0	1019.29	12.3143	9.62857	NA	NA
La_Higuera	4450	4176.27	1.06554	-29.5116	-71.2009	590	31	17	0.00382022	382.022	11.0571	17.4	14.2143	54.7571	0	1016.86	12.6571	9.21429	NA	NA
La_Higuera	4450	4176.27	1.06554	-29.5116	-71.2009	590	32	18	0.00404494	404.494	13.3714	15.9714	14.6714	NA	0	1017.29	5.98571	10.4857	NA	NA
La_Higuera	4450	4176.27	1.06554	-29.5116	-71.2009	590	33	3	0.000674157	67.4157	12.0571	16.3429	14.1714	NA	0	1016.29	11.5286	12.5714	NA	NA
La_Serena	249656	1906.21	130.97	-29.9036	-71.2522	25	9	0	0	0	14.9	19.8286	17.3429	79.2	0	998.143	20.5143	11.6714	NA	NA
La_Serena	249656	1906.21	130.97	-29.9036	-71.2522	25	10	1	4.00551e-06	0.400551	15.4	19.3857	17.3857	82.1429	0.0285714	996.571	12.2714	10.3714	NA	NA
La_Serena	249656	1906.21	130.97	-29.9036	-71.2522	25	11	0	0	0	15.8	19.4143	17.5857	83.1	0	997	13.3286	10.9143	NA	NA
La_Serena	249656	1906.21	130.97	-29.9036	-71.2522	25	12	3	1.20165e-05	1.20165	14.3429	19.3571	16.8429	78.3286	0	999	14.3286	9.62857	NA	NA
La_Serena	249656	1906.21	130.97	-29.9036	-71.2522	25	13	7	2.80386e-05	2.80386	14.3	20.2571	17.3	76.3143	0	997.143	16.3571	10.5714	NA	NA
La_Serena	249656	1906.21	130.97	-29.9036	-71.2522	25	14	4	1.6022e-05	1.6022	13.8429	18.8	16.3286	81.9	0.0285714	996	14.4429	10.6857	NA	NA
La_Serena	249656	1906.21	130.97	-29.9036	-71.2522	25	15	3	1.20165e-05	1.20165	13.4143	19.2429	16.3429	77.0143	0	998.143	12.4714	10	NA	NA
La_Serena	249656	1906.21	130.97	-29.9036	-71.2522	25	16	3	1.20165e-05	1.20165	12.1	18.3143	15.1857	80.3286	0.0285714	1000.14	14.4143	10.7	NA	NA
La_Serena	249656	1906.21	130.97	-29.9036	-71.2522	25	17	6	2.40331e-05	2.40331	13.7571	17.8143	15.7857	80.3571	0	999.143	8.91429	8.78571	NA	NA
La_Serena	249656	1906.21	130.97	-29.9036	-71.2522	25	18	14	5.60772e-05	5.60772	11.4714	17.5571	14.5	80.5429	0	999.143	11.7571	10.2714	NA	NA
La_Serena	249656	1906.21	130.97	-29.9036	-71.2522	25	19	52	0.000208287	20.8287	10.7286	15.7143	13.2429	85.9429	0.0571429	997.571	9.35714	9.25714	NA	NA
La_Serena	249656	1906.21	130.97	-29.9036	-71.2522	25	20	46	0.000184254	18.4254	9.12857	16.6714	12.9	78.6857	0.0285714	998.857	11.6	9.7	NA	NA
La_Serena	249656	1906.21	130.97	-29.9036	-71.2522	25	21	66	0.000264364	26.4364	9.84286	16.7714	13.3	73.6857	0	1000	11.3286	10.3714	NA	NA
La_Serena	249656	1906.21	130.97	-29.9036	-71.2522	25	22	96	0.000384529	38.4529	11.7714	16.8143	14.3	78.5571	0.0571429	998.857	6.37143	8.71429	NA	NA
La_Serena	249656	1906.21	130.97	-29.9036	-71.2522	25	23	111	0.000444612	44.4612	8.31429	14.7571	11.5571	79.6429	0.371429	1002.14	8.62857	10.0857	NA	NA
La_Serena	249656	1906.21	130.97	-29.9036	-71.2522	25	24	125	0.000500689	50.0689	7.12857	16.8	11.9571	70.4286	0	1000	12.4429	11.2143	NA	NA
La_Serena	249656	1906.21	130.97	-29.9036	-71.2522	25	25	180	0.000720992	72.0992	9.88571	16.2571	13.0714	76.1286	2.34286	1000.29	9.75714	11.0143	NA	NA
La_Serena	249656	1906.21	130.97	-29.9036	-71.2522	25	26	154	0.000616849	61.6849	9.51429	15.9714	12.7429	79.8571	0.542857	999	9.85714	9.82857	NA	NA
La_Serena	249656	1906.21	130.97	-29.9036	-71.2522	25	27	191	0.000765053	76.5053	9.2	15.8143	12.5143	82.6571	3.25714	1000.43	10.5714	10.1571	NA	NA
La_Serena	249656	1906.21	130.97	-29.9036	-71.2522	25	28	236	0.000945301	94.5301	8.11429	15.1286	11.6143	80.5429	0.0571429	1001.14	12.9	10.0429	NA	NA
La_Serena	249656	1906.21	130.97	-29.9036	-71.2522	25	29	266	0.00106547	106.547	8.1	13.7857	10.9429	85.6143	0.0285714	998.857	9.8	8.94286	NA	NA
La_Serena	249656	1906.21	130.97	-29.9036	-71.2522	25	30	324	0.00129779	129.779	7.68571	16.9857	12.3143	68.7714	0.0285714	1002.14	14.4857	11.2857	NA	NA
La_Serena	249656	1906.21	130.97	-29.9036	-71.2522	25	31	293	0.00117361	117.361	8.24286	17.2857	12.7429	74.9286	0.0285714	999.429	15.6857	11.8429	NA	NA
La_Serena	249656	1906.21	130.97	-29.9036	-71.2522	25	32	223	0.000893229	89.3229	8.47143	14.4143	11.4429	87.6	0.0857143	1000.14	11.3286	10.1714	NA	NA
La_Serena	249656	1906.21	130.97	-29.9036	-71.2522	25	33	129	0.000516711	51.6711	6.88571	14.2571	10.5714	78.2857	0.0285714	999.286	15.9571	10.1571	NA	NA
Los_Vilos	23374	1860.16	12.5656	-31.9119	-71.5109	15	9	0	0	0	11.9714	20.8286	16.4143	71.3714	0	1013.14	22.5429	6.88571	NA	NA
Los_Vilos	23374	1860.16	12.5656	-31.9119	-71.5109	15	10	0	0	0	14.5571	20.4429	17.4857	73.6286	0	1011.43	19.0286	7.14286	NA	NA
Los_Vilos	23374	1860.16	12.5656	-31.9119	-71.5109	15	11	0	0	0	11.7714	21.3714	16.5714	73.2857	0	1012	21.4857	6.64286	NA	NA
Los_Vilos	23374	1860.16	12.5656	-31.9119	-71.5109	15	12	1	4.27826e-05	4.27826	12.2143	20.3714	16.2857	68.2286	0	1014.14	17.3	5.58571	NA	NA
Los_Vilos	23374	1860.16	12.5656	-31.9119	-71.5109	15	13	0	0	0	12.2429	21.1429	16.7143	72	0	1012.43	14.6571	7	NA	NA
Los_Vilos	23374	1860.16	12.5656	-31.9119	-71.5109	15	14	0	0	0	8.32857	20.6429	14.4714	71.1571	0	1011.14	16.8714	6.57143	NA	NA
Los_Vilos	23374	1860.16	12.5656	-31.9119	-71.5109	15	15	0	0	0	10.1429	18.8	14.4571	74.3857	0.285714	1013.43	11.9	5.15714	NA	NA
Los_Vilos	23374	1860.16	12.5656	-31.9119	-71.5109	15	16	0	0	0	9.17143	20	14.6	73.4143	0	1015.29	17.3857	6.22857	NA	NA
Los_Vilos	23374	1860.16	12.5656	-31.9119	-71.5109	15	17	0	0	0	10	19.7286	14.8714	74.5571	0	1013.43	12.4571	5.31429	NA	NA
Los_Vilos	23374	1860.16	12.5656	-31.9119	-71.5109	15	18	0	0	0	6.17143	19.7571	13	71.1429	0.1	1015	16.4571	6.85714	NA	NA
Los_Vilos	23374	1860.16	12.5656	-31.9119	-71.5109	15	19	1	4.27826e-05	4.27826	6.82857	19.2714	13.0571	71.2143	0	1012.86	14.3571	5.82857	NA	NA
Los_Vilos	23374	1860.16	12.5656	-31.9119	-71.5109	15	20	0	0	0	4.77143	18.9714	11.8714	68.9286	0	1014.29	13.8714	6.3	NA	NA
Los_Vilos	23374	1860.16	12.5656	-31.9119	-71.5109	15	21	3	0.000128348	12.8348	6.11429	18.9857	12.5429	64.9	0	1015.43	10.5857	4.52857	NA	NA
Los_Vilos	23374	1860.16	12.5656	-31.9119	-71.5109	15	22	4	0.00017113	17.113	9.65714	18	13.8429	70.6714	0	1013.43	8.61429	4.04286	NA	NA
Los_Vilos	23374	1860.16	12.5656	-31.9119	-71.5109	15	23	6	0.000256695	25.6695	4.14286	15.7143	9.91429	76.0143	2.82857	1017.86	9.58571	3.88571	NA	NA
Los_Vilos	23374	1860.16	12.5656	-31.9119	-71.5109	15	24	8	0.000342261	34.2261	3.65714	16.8286	10.2571	72.0714	1.4	1015.86	10.8143	6.51429	NA	NA
Los_Vilos	23374	1860.16	12.5656	-31.9119	-71.5109	15	25	12	0.000513391	51.3391	7.48571	16.8714	12.2	75.7143	2.95714	1015	7.14286	4.81429	NA	NA
Los_Vilos	23374	1860.16	12.5656	-31.9119	-71.5109	15	26	25	0.00106956	106.956	5.98571	16.0571	11	72.1714	4.44286	1015	8.32857	3.68571	NA	NA
Los_Vilos	23374	1860.16	12.5656	-31.9119	-71.5109	15	27	10	0.000427826	42.7826	6.54286	17.1714	11.8429	73.7	11.4143	1016.43	8.94286	6.88571	NA	NA
Los_Vilos	23374	1860.16	12.5656	-31.9119	-71.5109	15	28	12	0.000513391	51.3391	5.9	16.8	11.3143	75.5571	0.0142857	1018.14	10.9857	6.82857	NA	NA
Los_Vilos	23374	1860.16	12.5656	-31.9119	-71.5109	15	29	17	0.000727304	72.7304	6.22857	16.4429	11.3429	75.4857	0	1013.57	10.4286	4.38571	NA	NA
Los_Vilos	23374	1860.16	12.5656	-31.9119	-71.5109	15	30	19	0.000812869	81.2869	4.6	16.4429	10.5286	70.6	2.02857	1018.43	12.3571	5.28571	NA	NA
Los_Vilos	23374	1860.16	12.5656	-31.9119	-71.5109	15	31	19	0.000812869	81.2869	4.51429	18.0286	11.2714	71.2	0.0142857	1016	14.2429	5.45714	NA	NA
Los_Vilos	23374	1860.16	12.5656	-31.9119	-71.5109	15	32	26	0.00111235	111.235	6.1	17.0429	11.5714	77.9429	0.0142857	1016.57	13.1286	8.05714	NA	NA
Los_Vilos	23374	1860.16	12.5656	-31.9119	-71.5109	15	33	28	0.00119791	119.791	2.57143	14.2429	8.41429	73.8143	0	1016	16.8	8.38571	NA	NA
Mnt_Patria	32527	4210.27	7.72563	-30.6921	-70.9612	447	9	0	0	0	10.1143	20.1429	15.1429	37.7	0	755.571	29.7286	8.87143	NA	NA
Mnt_Patria	32527	4210.27	7.72563	-30.6921	-70.9612	447	10	0	0	0	12.8	23.3857	18.0857	34.6429	0	754.857	28.5	8.34286	NA	NA
Mnt_Patria	32527	4210.27	7.72563	-30.6921	-70.9612	447	11	0	0	0	11.5857	21.3857	16.4714	39.6857	0	755.143	26.8	7.77143	NA	NA
Mnt_Patria	32527	4210.27	7.72563	-30.6921	-70.9612	447	12	0	0	0	9.08571	18.4143	13.7571	32.2286	0	754.857	26.6	8.74286	NA	NA
Mnt_Patria	32527	4210.27	7.72563	-30.6921	-70.9612	447	13	0	0	0	8.77143	18.4429	13.6286	33.4429	0	754	24.2857	9.98571	NA	NA
Mnt_Patria	32527	4210.27	7.72563	-30.6921	-70.9612	447	14	0	0	0	11.7429	20.8143	16.2857	26.0429	0	754.286	22.3143	8.65714	NA	NA
Mnt_Patria	32527	4210.27	7.72563	-30.6921	-70.9612	447	15	0	0	0	8.27143	16.6143	12.4571	44.5143	0	754.143	16.6857	8.05714	NA	NA
Mnt_Patria	32527	4210.27	7.72563	-30.6921	-70.9612	447	16	0	0	0	8.85714	18.3714	13.5857	22.5857	0	756.429	19.6429	9.57143	NA	NA
Mnt_Patria	32527	4210.27	7.72563	-30.6921	-70.9612	447	17	0	0	0	8.21429	16.4286	12.3143	31.4	0	754.286	15.2143	8.61429	NA	NA
Mnt_Patria	32527	4210.27	7.72563	-30.6921	-70.9612	447	18	1	3.07437e-05	3.07437	8.05714	18.3429	13.2	18.8857	0	755.286	17.0286	10.7429	NA	NA
Mnt_Patria	32527	4210.27	7.72563	-30.6921	-70.9612	447	19	6	0.000184462	18.4462	9.35714	19.3143	14.3286	11.8714	0	755.286	17.1857	11.7857	NA	NA
Mnt_Patria	32527	4210.27	7.72563	-30.6921	-70.9612	447	20	18	0.000553386	55.3386	7.52857	17.1286	12.3571	16.1857	0	755.286	15.5286	10.7857	NA	NA
Mnt_Patria	32527	4210.27	7.72563	-30.6921	-70.9612	447	21	25	0.000768592	76.8592	5.44286	14.5286	9.97143	22.3143	0	754.571	13.3143	10.3143	NA	NA
Mnt_Patria	32527	4210.27	7.72563	-30.6921	-70.9612	447	22	25	0.000768592	76.8592	7.92857	15.1143	11.5143	32.9714	0.0857143	753.714	9.68571	9.04286	NA	NA
Mnt_Patria	32527	4210.27	7.72563	-30.6921	-70.9612	447	23	23	0.000707105	70.7105	-0.585714	7.71429	3.55714	45.2	0.914286	752.571	11.9	9.27143	NA	NA
Mnt_Patria	32527	4210.27	7.72563	-30.6921	-70.9612	447	24	39	0.001199	119.9	1.41429	9.5	5.44286	30	0	752.857	10.7	9.78571	NA	NA
Mnt_Patria	32527	4210.27	7.72563	-30.6921	-70.9612	447	25	20	0.000614874	61.4874	1.07143	9.44286	5.27143	40.1	3.3	752.286	8.91429	8.64286	NA	NA
Mnt_Patria	32527	4210.27	7.72563	-30.6921	-70.9612	447	26	26	0.000799336	79.9336	-1.54286	6.14286	2.3	53.6571	4.05714	751	6.72857	9.04286	NA	NA
Mnt_Patria	32527	4210.27	7.72563	-30.6921	-70.9612	447	27	23	0.000707105	70.7105	-2.31429	6.11429	1.88571	54.9857	4.44286	752	8.35714	10.0857	NA	NA
Mnt_Patria	32527	4210.27	7.72563	-30.6921	-70.9612	447	28	11	0.000338181	33.8181	0.142857	7.9	4.04286	43.0429	0	753.714	13.1286	11.2286	NA	NA
Mnt_Patria	32527	4210.27	7.72563	-30.6921	-70.9612	447	29	15	0.000461155	46.1155	3.04286	10.8857	6.98571	27.4571	0	752.571	13.3429	10.7714	NA	NA
Mnt_Patria	32527	4210.27	7.72563	-30.6921	-70.9612	447	30	10	0.000307437	30.7437	-2.7	4.02857	0.657143	57.2	0.528571	751.429	11.2429	7.71429	NA	NA
Mnt_Patria	32527	4210.27	7.72563	-30.6921	-70.9612	447	31	21	0.000645617	64.5617	3.21429	12	7.62857	26.5143	0	754.714	15.4714	11.4	NA	NA
Mnt_Patria	32527	4210.27	7.72563	-30.6921	-70.9612	447	32	20	0.000614874	61.4874	6.4	15.6429	11	20.9143	0	755.714	17.3857	12.1429	NA	NA
Mnt_Patria	32527	4210.27	7.72563	-30.6921	-70.9612	447	33	45	0.00138347	138.347	1.04286	10.0571	5.55714	24.1857	0	750.857	18.6429	11.4286	NA	NA
Ovalle	121269	3557.7	34.0863	-30.6045	-71.1965	216	9	0	0	0	10.4714	27.5286	19	67.1571	0	986.857	24.2714	3.12857	NA	NA
Ovalle	121269	3557.7	34.0863	-30.6045	-71.1965	216	10	0	0	0	11.2714	25.0143	18.1429	73.0429	0	985.571	19.8571	3.1	NA	NA
Ovalle	121269	3557.7	34.0863	-30.6045	-71.1965	216	11	3	2.47384e-05	2.47384	12.0286	26.8857	19.4429	68.5571	0	985.714	23.3	3.77143	NA	NA
Ovalle	121269	3557.7	34.0863	-30.6045	-71.1965	216	12	2	1.64923e-05	1.64923	9.84286	24.1857	16.9857	69.9857	0.0142857	988	17.9429	2.67143	NA	NA
Ovalle	121269	3557.7	34.0863	-30.6045	-71.1965	216	13	4	3.29845e-05	3.29845	9.65714	25.3857	17.5	69.4143	0	986.143	17.7	2.78571	NA	NA
Ovalle	121269	3557.7	34.0863	-30.6045	-71.1965	216	14	2	1.64923e-05	1.64923	9.68571	24.6571	17.1714	70.2429	0	985	17.4857	2.98571	NA	NA
Ovalle	121269	3557.7	34.0863	-30.6045	-71.1965	216	15	0	0	0	9.78571	22.7286	16.2571	72.3143	0	987.143	12.7286	2.4	NA	NA
Ovalle	121269	3557.7	34.0863	-30.6045	-71.1965	216	16	5	4.12307e-05	4.12307	7.54286	23.7714	15.6714	70.2571	0	989.143	15.9714	2.78571	NA	NA
Ovalle	121269	3557.7	34.0863	-30.6045	-71.1965	216	17	1	8.24613e-06	0.824613	10.8429	21.0429	15.9571	75.1	0	988	10.7857	2.22857	NA	NA
Ovalle	121269	3557.7	34.0863	-30.6045	-71.1965	216	18	13	0.0001072	10.72	5.08571	22.9429	14	69.2143	0.0285714	988.286	14.2286	2.12857	NA	NA
Ovalle	121269	3557.7	34.0863	-30.6045	-71.1965	216	19	26	0.000214399	21.4399	6.68571	22.0143	14.3429	72.5	0.0714286	986.571	12.1857	1.81429	NA	NA
Ovalle	121269	3557.7	34.0863	-30.6045	-71.1965	216	20	45	0.000371076	37.1076	4.24286	23.3143	13.7714	65.1143	0.0142857	987.857	11.6571	1.68571	NA	NA
Ovalle	121269	3557.7	34.0863	-30.6045	-71.1965	216	21	56	0.000461783	46.1783	4.52857	22.1286	13.3286	65.6571	0	989	9.58571	1.24286	NA	NA
Ovalle	121269	3557.7	34.0863	-30.6045	-71.1965	216	22	105	0.000865844	86.5844	8.14286	18.9	13.5286	73.2714	0.0428571	987.857	6.71429	1.21429	NA	NA
Ovalle	121269	3557.7	34.0863	-30.6045	-71.1965	216	23	153	0.00126166	126.166	3.64286	17.4714	10.5429	74.7	2.01429	991.143	9.75714	1.87143	NA	NA
Ovalle	121269	3557.7	34.0863	-30.6045	-71.1965	216	24	148	0.00122043	122.043	1.92857	19.5857	10.7571	67.1857	0.0571429	988.857	10.8429	1.21429	NA	NA
Ovalle	121269	3557.7	34.0863	-30.6045	-71.1965	216	25	106	0.00087409	87.409	5.64286	18.3571	12	75.2714	4.74286	989.286	9.02857	1.71429	NA	NA
Ovalle	121269	3557.7	34.0863	-30.6045	-71.1965	216	26	85	0.000700921	70.0921	5.21429	17.5143	11.3714	74.7571	0.614286	988.429	7.95714	0.928571	NA	NA
Ovalle	121269	3557.7	34.0863	-30.6045	-71.1965	216	27	57	0.000470029	47.0029	6.12857	18.5143	12.3143	77.3857	4.01429	989.714	8.94286	1.61429	NA	NA
Ovalle	121269	3557.7	34.0863	-30.6045	-71.1965	216	28	55	0.000453537	45.3537	4.42857	19.5143	11.9857	71.5571	0.1	990.429	11.4857	1.27143	NA	NA
Ovalle	121269	3557.7	34.0863	-30.6045	-71.1965	216	29	52	0.000428799	42.8799	5.28571	15.9143	10.6429	81.9571	0.157143	987.714	8.95714	1.42857	NA	NA
Ovalle	121269	3557.7	34.0863	-30.6045	-71.1965	216	30	76	0.000626706	62.6706	3.27143	18.2143	10.7286	67.8571	0.0285714	991.429	12.5571	2	NA	NA
Ovalle	121269	3557.7	34.0863	-30.6045	-71.1965	216	31	90	0.000742152	74.2152	3.71429	23.6	13.6429	60.3571	0.0142857	988.857	15.0857	2.38571	NA	NA
Ovalle	121269	3557.7	34.0863	-30.6045	-71.1965	216	32	151	0.00124517	124.517	4.7	19.7	12.2	76.4143	0.0714286	989	14.3857	2.87143	NA	NA
Ovalle	121269	3557.7	34.0863	-30.6045	-71.1965	216	33	168	0.00138535	138.535	1.44286	18.1143	9.77143	71.4	0.0142857	988.143	15.9857	2.81429	NA	NA
Paiguano	4675	1497.14	3.12262	-30.0278	-70.5168	984	9	0	0	0	14.0286	30.4286	22.2429	39.6714	0	877.571	26.2857	4.24286	NA	NA
Paiguano	4675	1497.14	3.12262	-30.0278	-70.5168	984	10	0	0	0	15.0429	30.7714	22.8857	48.4143	0	875.857	24.8143	4.02857	NA	NA
Paiguano	4675	1497.14	3.12262	-30.0278	-70.5168	984	11	0	0	0	14.3571	31.1429	22.7429	44.0714	0	876.857	23.4143	3.82857	NA	NA
Paiguano	4675	1497.14	3.12262	-30.0278	-70.5168	984	12	0	0	0	11.6	27.9429	19.7714	40.6	0	877.571	23.4	3.97143	NA	NA
Paiguano	4675	1497.14	3.12262	-30.0278	-70.5168	984	13	0	0	0	11.9571	28.2	20.0714	43.0571	0	876.714	21.9143	3.75714	NA	NA
Paiguano	4675	1497.14	3.12262	-30.0278	-70.5168	984	14	0	0	0	14.3429	29	21.6714	38.3143	0	875.714	18.6571	3.5	NA	NA
Paiguano	4675	1497.14	3.12262	-30.0278	-70.5168	984	15	0	0	0	12.0143	24.2	18.1143	57.3286	0	877.143	14.6143	3.18571	NA	NA
Paiguano	4675	1497.14	3.12262	-30.0278	-70.5168	984	16	0	0	0	10.7714	27.5857	19.1714	35.8286	0	879.429	18.3571	3.27143	NA	NA
Paiguano	4675	1497.14	3.12262	-30.0278	-70.5168	984	17	0	0	0	10.6	25.4714	18.0429	45	0	877.714	15.6143	3.14286	NA	NA
Paiguano	4675	1497.14	3.12262	-30.0278	-70.5168	984	18	0	0	0	10.0714	27.3571	18.7286	25.7286	0	878.429	16.5	3.11429	NA	NA
Paiguano	4675	1497.14	3.12262	-30.0278	-70.5168	984	19	0	0	0	11.7857	29	20.3857	16.3857	0	877.571	15.7286	3.05714	NA	NA
Paiguano	4675	1497.14	3.12262	-30.0278	-70.5168	984	20	0	0	0	10.1	26.3143	18.2143	22.8429	0	878.429	14.5286	2.87143	NA	NA
Paiguano	4675	1497.14	3.12262	-30.0278	-70.5168	984	21	2	0.000427807	42.7807	7.62857	23.4143	15.5143	29.9571	0	879	12.4286	2.87143	NA	NA
Paiguano	4675	1497.14	3.12262	-30.0278	-70.5168	984	22	2	0.000427807	42.7807	9.65714	21.1	15.3714	48.3857	0.371429	877.571	9.37143	2.84286	NA	NA
Paiguano	4675	1497.14	3.12262	-30.0278	-70.5168	984	23	1	0.000213904	21.3904	4.45714	17.1857	10.8143	48.7	0.0285714	879.857	11.5571	3.22857	NA	NA
Paiguano	4675	1497.14	3.12262	-30.0278	-70.5168	984	24	0	0	0	5.62857	21.0714	13.3429	29.2	0	878.571	11.4143	2.98571	NA	NA
Paiguano	4675	1497.14	3.12262	-30.0278	-70.5168	984	25	0	0	0	4.68571	18.4857	11.5857	47.1286	2.48571	878.714	10.9429	3.24286	NA	NA
Paiguano	4675	1497.14	3.12262	-30.0278	-70.5168	984	26	0	0	0	5.91429	16.7571	11.3286	51.2429	0.157143	877.429	7.71429	2.78571	NA	NA
Paiguano	4675	1497.14	3.12262	-30.0278	-70.5168	984	27	0	0	0	5	17.0429	11.0143	53.2571	3.7	879	8.02857	3.17143	NA	NA
Paiguano	4675	1497.14	3.12262	-30.0278	-70.5168	984	28	1	0.000213904	21.3904	6.61429	20.2143	13.4	36.3857	0.0285714	879.857	12.4429	2.88571	NA	NA
Paiguano	4675	1497.14	3.12262	-30.0278	-70.5168	984	29	0	0	0	8.05714	22.7857	15.4143	21.6857	0	877.571	12.8714	3.41429	NA	NA
Paiguano	4675	1497.14	3.12262	-30.0278	-70.5168	984	30	2	0.000427807	42.7807	3.95714	15.8571	9.9	47.0429	0.0285714	879.429	12.6714	3.8	NA	NA
Paiguano	4675	1497.14	3.12262	-30.0278	-70.5168	984	31	1	0.000213904	21.3904	8.61429	24.2143	16.4286	17.6571	0	879.429	14.8286	3.34286	NA	NA
Paiguano	4675	1497.14	3.12262	-30.0278	-70.5168	984	32	0	0	0	11.0571	26.1857	18.6	18.9	0	879	15.6	3.61429	NA	NA
Paiguano	4675	1497.14	3.12262	-30.0278	-70.5168	984	33	2	0.000427807	42.7807	6.15714	20.5857	13.3714	20.3286	0	876.429	16.2857	3.9	NA	NA
Punitaqui	12165	1091.6	11.1442	-30.8281	-71.2603	227	9	0	0	0	9.91429	25.4143	17.6571	67.2714	0	961.286	26.7714	4.45714	NA	NA
Punitaqui	12165	1091.6	11.1442	-30.8281	-71.2603	227	10	0	0	0	11.6	24.25	17.9333	72.05	0	959.5	24.3	4.43333	NA	NA
Punitaqui	12165	1091.6	11.1442	-30.8281	-71.2603	227	11	0	0	0	11.0667	26.25	18.6667	69.2667	0	959.833	24.2833	4.01667	NA	NA
Punitaqui	12165	1091.6	11.1442	-30.8281	-71.2603	227	12	0	0	0	9.25	23.45	16.35	69.05	0	962.167	21.5167	3.88333	NA	NA
Punitaqui	12165	1091.6	11.1442	-30.8281	-71.2603	227	13	0	0	0	10.1667	23.3167	16.75	70.35	0	959.833	18.7	3.8	NA	NA
Punitaqui	12165	1091.6	11.1442	-30.8281	-71.2603	227	14	0	0	0	10.2333	24.2167	17.2167	68.5	0	959.167	19.3	3.61667	NA	NA
Punitaqui	12165	1091.6	11.1442	-30.8281	-71.2603	227	15	0	0	0	10.4	19.9833	15.1833	74.6833	0	961.333	12.3333	3.11667	NA	NA
Punitaqui	12165	1091.6	11.1442	-30.8281	-71.2603	227	16	1	8.2203e-05	8.2203	8.85	23.5	16.15	69.1833	0	963	17.0333	3.6	NA	NA
Punitaqui	12165	1091.6	11.1442	-30.8281	-71.2603	227	17	1	8.2203e-05	8.2203	9.96667	20.4833	15.2	73.2333	0.0166667	962	13.0833	3.6	NA	NA
Punitaqui	12165	1091.6	11.1442	-30.8281	-71.2603	227	18	3	0.000246609	24.6609	6.83333	22.5667	14.7	67.0333	0.0333333	961.833	15.9833	2.98333	NA	NA
Punitaqui	12165	1091.6	11.1442	-30.8281	-71.2603	227	19	6	0.000493218	49.3218	7.05	22.6167	14.8333	66.7333	0.0166667	960.5	15.1	3.28333	NA	NA
Punitaqui	12165	1091.6	11.1442	-30.8281	-71.2603	227	20	0	0	0	6.75	23.1	14.9333	57.4333	0	961.833	13.1333	2.58333	NA	NA
Punitaqui	12165	1091.6	11.1442	-30.8281	-71.2603	227	21	4	0.000328812	32.8812	7.48333	21.2667	14.3667	54.5667	0	963.167	11.1	2.53333	NA	NA
Punitaqui	12165	1091.6	11.1442	-30.8281	-71.2603	227	22	14	0.00115084	115.084	8.81667	17.5	13.1333	72.1667	0	962.5	8.01667	2.41667	NA	NA
Punitaqui	12165	1091.6	11.1442	-30.8281	-71.2603	227	23	2	0.000164406	16.4406	4.55	15.1333	9.81667	73.7333	2.68333	964.5	11.2167	2.91667	NA	NA
Punitaqui	12165	1091.6	11.1442	-30.8281	-71.2603	227	24	7	0.000575421	57.5421	4.81667	18.05	11.4167	62.3833	0.0166667	962.5	11.6167	2.35	NA	NA
Punitaqui	12165	1091.6	11.1442	-30.8281	-71.2603	227	25	5	0.000411015	41.1015	6.41667	16.8667	11.6333	73.1	12.05	963	9.86667	2.93333	NA	NA
Punitaqui	12165	1091.6	11.1442	-30.8281	-71.2603	227	26	7	0.000575421	57.5421	5.68333	16.05	10.85	70.6833	2.05	962.167	9.01667	2	NA	NA
Punitaqui	12165	1091.6	11.1442	-30.8281	-71.2603	227	27	4	0.000328812	32.8812	6.15	17.1167	11.6333	72.95	1.66667	963.833	10.9	2.23333	NA	NA
Punitaqui	12165	1091.6	11.1442	-30.8281	-71.2603	227	28	14	0.00115084	115.084	5.6	18.85	12.2333	65.4167	0	964.833	12.5333	2.5	NA	NA
Punitaqui	12165	1091.6	11.1442	-30.8281	-71.2603	227	29	15	0.00123305	123.305	5.38333	16.6167	11.0167	75.3	0.0333333	961	12.4167	2.66667	NA	NA
Punitaqui	12165	1091.6	11.1442	-30.8281	-71.2603	227	30	5	0.000411015	41.1015	3.83333	16.25	10.0333	63.25	0.0166667	965.667	12.55	2.26667	NA	NA
Punitaqui	12165	1091.6	11.1442	-30.8281	-71.2603	227	31	4	0.000328812	32.8812	5.51667	21.3833	13.4667	58.7	0	962.5	14.95	2.48333	NA	NA
Punitaqui	12165	1091.6	11.1442	-30.8281	-71.2603	227	32	11	0.000904233	90.4233	5.66667	20.0333	12.85	73.5167	0.0166667	962.833	15.5667	3.21667	NA	NA
Punitaqui	12165	1091.6	11.1442	-30.8281	-71.2603	227	33	16	0.00131525	131.525	2.16667	16.7	9.43333	71.6167	0	961.833	16.8333	2.7	NA	NA
Rio_Hurtado	4372	2205.84	1.98201	-30.277	-70.6661	600	9	0	0	0	10.6286	21.3143	15.9714	33.3714	0	757.857	26.8	16.7	NA	NA
Rio_Hurtado	4372	2205.84	1.98201	-30.277	-70.6661	600	10	0	0	0	12.9143	25.0714	19	32.5429	0	757	25.7143	15.3571	NA	NA
Rio_Hurtado	4372	2205.84	1.98201	-30.277	-70.6661	600	11	0	0	0	11.5571	22.6143	17.1	35.9286	0	757.714	24	15.1429	NA	NA
Rio_Hurtado	4372	2205.84	1.98201	-30.277	-70.6661	600	12	1	0.000228728	22.8728	8.12857	19.3857	13.7571	29.1571	0	757.286	23.4143	15.7429	NA	NA
Rio_Hurtado	4372	2205.84	1.98201	-30.277	-70.6661	600	13	0	0	0	8.72857	19.5143	14.1	28.8143	0	756.857	21.9286	16.8143	NA	NA
Rio_Hurtado	4372	2205.84	1.98201	-30.277	-70.6661	600	14	0	0	0	12.1429	22.2857	17.2	25.3571	0	756.857	18.4	15.3286	NA	NA
Rio_Hurtado	4372	2205.84	1.98201	-30.277	-70.6661	600	15	0	0	0	8.35714	17.5429	12.9571	37.2714	0	756.714	13.8714	13.4714	NA	NA
Rio_Hurtado	4372	2205.84	1.98201	-30.277	-70.6661	600	16	0	0	0	9.1	18.6286	13.8714	21.0286	0	758.857	15.4	16.1714	NA	NA
Rio_Hurtado	4372	2205.84	1.98201	-30.277	-70.6661	600	17	0	0	0	7.92857	17.3571	12.6429	23.6	0	757.143	13.4	15.1286	NA	NA
Rio_Hurtado	4372	2205.84	1.98201	-30.277	-70.6661	600	18	1	0.000228728	22.8728	6.87143	18.9143	12.8857	16.1429	0	758.429	13.9	14.8143	NA	NA
Rio_Hurtado	4372	2205.84	1.98201	-30.277	-70.6661	600	19	0	0	0	8.77143	19.6571	14.2286	10.4	0	758.143	13.4	15.8714	NA	NA
Rio_Hurtado	4372	2205.84	1.98201	-30.277	-70.6661	600	20	0	0	0	6.94286	17.5571	12.2571	13.0143	0	758	13.1286	15.6714	NA	NA
Rio_Hurtado	4372	2205.84	1.98201	-30.277	-70.6661	600	21	2	0.000457457	45.7457	3.91429	15.2143	9.55714	18.3571	0	757.429	11.2714	15.2286	NA	NA
Rio_Hurtado	4372	2205.84	1.98201	-30.277	-70.6661	600	22	5	0.00114364	114.364	8.11429	16.1143	12.1429	31.1	0.4	756.429	7.95714	11.8857	NA	NA
Rio_Hurtado	4372	2205.84	1.98201	-30.277	-70.6661	600	23	6	0.00137237	137.237	-0.885714	8.91429	4.01429	37.5714	0.114286	755.857	10.3286	14.5	NA	NA
Rio_Hurtado	4372	2205.84	1.98201	-30.277	-70.6661	600	24	1	0.000228728	22.8728	1.2	11.5571	6.38571	24.2143	0	755.857	10.1	16.6857	NA	NA
Rio_Hurtado	4372	2205.84	1.98201	-30.277	-70.6661	600	25	0	0	0	0.1	11.1714	5.65714	35.7143	0.114286	755.429	9.41429	12.1857	NA	NA
Rio_Hurtado	4372	2205.84	1.98201	-30.277	-70.6661	600	26	0	0	0	0.914286	8.04286	4.48571	44.8	0.571429	753.857	6.87143	14.4714	NA	NA
Rio_Hurtado	4372	2205.84	1.98201	-30.277	-70.6661	600	27	4	0.000914913	91.4913	-2.17143	7.52857	2.67143	46.6714	0.357143	755.143	7.88571	14.6429	NA	NA
Rio_Hurtado	4372	2205.84	1.98201	-30.277	-70.6661	600	28	1	0.000228728	22.8728	0.685714	10.0571	5.35714	34.2286	0	757	11.1571	11.8143	NA	NA
Rio_Hurtado	4372	2205.84	1.98201	-30.277	-70.6661	600	29	3	0.000686185	68.6185	3.65714	13.4571	8.54286	17.4286	0	755.571	11.0571	14.8857	NA	NA
Rio_Hurtado	4372	2205.84	1.98201	-30.277	-70.6661	600	30	3	0.000686185	68.6185	-1.95714	6.87143	2.44286	45.1429	0.0857143	754.429	11.8714	12.5286	NA	NA
Rio_Hurtado	4372	2205.84	1.98201	-30.277	-70.6661	600	31	2	0.000457457	45.7457	3.11429	14.6714	8.9	18.2714	0	757.714	13.8857	13.2429	NA	NA
Rio_Hurtado	4372	2205.84	1.98201	-30.277	-70.6661	600	32	5	0.00114364	114.364	6.38571	18.0286	12.2	14.5286	0	758.714	13.9429	14.4714	NA	NA
Rio_Hurtado	4372	2205.84	1.98201	-30.277	-70.6661	600	33	5	0.00114364	114.364	0.542857	10.9143	5.74286	15.8286	0	753.714	15.6571	14.5429	NA	NA
Salamanca	29110	3450.61	8.43619	-31.7827	-70.9606	576	9	0	0	0	11.1	31.3571	21.2429	47.2	0	915.143	25.5429	6.14286	6.42857	20.1429
Salamanca	29110	3450.61	8.43619	-31.7827	-70.9606	576	10	1	3.43525e-05	3.43525	11.5857	32.0286	21.7857	57.4143	0	913.143	24.1857	5.18571	13.2857	21.8571
Salamanca	29110	3450.61	8.43619	-31.7827	-70.9606	576	11	0	0	0	11.7571	31.8714	21.8143	56.1	0	914	22.9714	5.34286	9.28571	25.2857
Salamanca	29110	3450.61	8.43619	-31.7827	-70.9606	576	12	1	3.43525e-05	3.43525	7.81429	27.8429	17.8286	57.8571	0	915.286	21.9714	5.38571	6.28571	23.7143
Salamanca	29110	3450.61	8.43619	-31.7827	-70.9606	576	13	2	6.87049e-05	6.87049	8.6	28.5	18.5429	55.1429	0	914.286	20.2714	5.11429	5.28571	19.8571
Salamanca	29110	3450.61	8.43619	-31.7827	-70.9606	576	14	1	3.43525e-05	3.43525	9.5	29.8286	19.6571	52.9571	0	913.286	18.9286	4.98571	9	23.1429
Salamanca	29110	3450.61	8.43619	-31.7827	-70.9606	576	15	2	6.87049e-05	6.87049	9.71429	25.0714	17.3857	61.7857	0.214286	915	14.8571	4.51429	6.85714	23
Salamanca	29110	3450.61	8.43619	-31.7827	-70.9606	576	16	1	3.43525e-05	3.43525	7.41429	28.2571	17.8429	50.2143	0.0142857	917	17.1	4.81429	5.57143	18.381
Salamanca	29110	3450.61	8.43619	-31.7827	-70.9606	576	17	0	0	0	8.37143	23.7286	16.0571	63.4143	0	915.143	12.0571	4.37143	6	21.1429
Salamanca	29110	3450.61	8.43619	-31.7827	-70.9606	576	18	3	0.000103057	10.3057	5.68571	26.1857	15.9286	49.5286	0	916.429	15.5143	4.92857	4.71429	19.4286
Salamanca	29110	3450.61	8.43619	-31.7827	-70.9606	576	19	2	6.87049e-05	6.87049	8.85714	28.6429	18.7429	34.4	0	915	14.4714	4.87143	5	21.5714
Salamanca	29110	3450.61	8.43619	-31.7827	-70.9606	576	20	2	6.87049e-05	6.87049	7.15714	26.3714	16.7857	38.5286	0	916.571	13	4.94286	5	19.7143
Salamanca	29110	3450.61	8.43619	-31.7827	-70.9606	576	21	5	0.000171762	17.1762	5.31429	22.8	14.0571	46.5714	0	917	10.6143	4.71429	5	19.8571
Salamanca	29110	3450.61	8.43619	-31.7827	-70.9606	576	22	14	0.000480934	48.0934	6.14286	20.2143	13.1714	61.4286	0	915.429	9.35714	4.22857	6.42857	22.4286
Salamanca	29110	3450.61	8.43619	-31.7827	-70.9606	576	23	13	0.000446582	44.6582	3.67143	16.8429	10.2571	60.6571	1.14286	918.143	9.6	5.04286	4.57143	13.4286
Salamanca	29110	3450.61	8.43619	-31.7827	-70.9606	576	24	3	0.000103057	10.3057	2.4	18.1	10.2429	50.8	1.51429	916.857	9.02857	4.9	5.14286	16.5714
Salamanca	29110	3450.61	8.43619	-31.7827	-70.9606	576	25	2	6.87049e-05	6.87049	4.77143	15.7571	10.2714	66.8714	2.25714	916.286	7.01429	4.28571	4	10.4286
Salamanca	29110	3450.61	8.43619	-31.7827	-70.9606	576	26	3	0.000103057	10.3057	5.17143	15.3286	10.2286	63.0143	5.98571	916.143	5.72857	4.31429	3.14286	11.5714
Salamanca	29110	3450.61	8.43619	-31.7827	-70.9606	576	27	7	0.000240467	24.0467	4.5	15.7571	10.1286	61.8286	8.55714	917.857	6.9	5.5	2.46429	6.33333
Salamanca	29110	3450.61	8.43619	-31.7827	-70.9606	576	28	11	0.000377877	37.7877	5.87143	18.5857	12.2429	54.3143	0	918.429	10.2571	4.74286	4	15.2857
Salamanca	29110	3450.61	8.43619	-31.7827	-70.9606	576	29	18	0.000618344	61.8344	7.38571	21.1429	14.2714	43.6429	0	915.286	10.9286	5.55714	4.28571	19
Salamanca	29110	3450.61	8.43619	-31.7827	-70.9606	576	30	39	0.00133975	133.975	3.92857	13.8714	8.88571	62.2	0.742857	918.571	8.67143	4.72857	4.57143	13.7143
Salamanca	29110	3450.61	8.43619	-31.7827	-70.9606	576	31	23	0.000790106	79.0106	6.02857	21.9429	14	39.2286	0	917.429	12.3714	5.75714	4	20.4286
Salamanca	29110	3450.61	8.43619	-31.7827	-70.9606	576	32	7	0.000240467	24.0467	6.12857	23.2286	14.6857	49.1714	0	917.286	14.2286	5.82857	4.28571	23.4286
Salamanca	29110	3450.61	8.43619	-31.7827	-70.9606	576	33	12	0.000412229	41.2229	2.6	18.5429	10.6	51.8	0	915.429	15.2	6.07143	5	24
Vicuña	29741	7601.8	3.91236	-30.0323	70.7079	625	9	0	0	0	13.6	30.4857	22.0571	41.8571	0	609.857	22.8571	4.75714	NA	NA
Vicuña	29741	7601.8	3.91236	-30.0323	70.7079	625	10	0	0	0	13.7143	29.4857	21.6	52.1286	0	610.857	21.1714	4.35714	NA	NA
Vicuña	29741	7601.8	3.91236	-30.0323	70.7079	625	11	0	0	0	14.1	30.8857	22.4857	46.9714	0	610.429	20.2857	4.48571	NA	NA
Vicuña	29741	7601.8	3.91236	-30.0323	70.7079	625	12	0	0	0	10.8	27.8	19.3143	48.5429	0	608.286	19.4286	4.15714	NA	NA
Vicuña	29741	7601.8	3.91236	-30.0323	70.7079	625	13	0	0	0	12.1286	28.3143	20.2286	46.2	0	607.714	19.0143	4.02857	NA	NA
Vicuña	29741	7601.8	3.91236	-30.0323	70.7079	625	14	0	0	0	13	28.6714	20.8429	45.5857	0	609.429	16.7	3.48571	NA	NA
Vicuña	29741	7601.8	3.91236	-30.0323	70.7079	625	15	0	0	0	11.3429	23.5143	17.4571	58.8429	0	607.571	13.0286	2.61429	NA	NA
Vicuña	29741	7601.8	3.91236	-30.0323	70.7079	625	16	0	0	0	10.4571	27.1714	18.8143	44.1714	0	609.714	16.6857	3.11429	NA	NA
Vicuña	29741	7601.8	3.91236	-30.0323	70.7079	625	17	1	3.36236e-05	3.36236	10.6143	25.5429	18.0857	49.7143	0	607.714	15.4429	3.34286	NA	NA
Vicuña	29741	7601.8	3.91236	-30.0323	70.7079	625	18	3	0.000100871	10.0871	9.61429	26.8571	18.2286	40.4857	0	608.714	15.3429	2.35714	NA	NA
Vicuña	29741	7601.8	3.91236	-30.0323	70.7079	625	19	5	0.000168118	16.8118	12.3857	28.9857	20.7	27.2	0	609	14.5429	2.97143	NA	NA
Vicuña	29741	7601.8	3.91236	-30.0323	70.7079	625	20	3	0.000100871	10.0871	10.8286	26.1857	18.5	28.4143	0	608.143	13.4	2.78571	NA	NA
Vicuña	29741	7601.8	3.91236	-30.0323	70.7079	625	21	4	0.000134494	13.4494	8.95714	23.6	16.3	37.3143	0	606.714	11.8286	2.95714	NA	NA
Vicuña	29741	7601.8	3.91236	-30.0323	70.7079	625	22	4	0.000134494	13.4494	8.31429	19.8143	14.0429	54.6286	0.285714	606.714	9.22857	2.57143	NA	NA
Vicuña	29741	7601.8	3.91236	-30.0323	70.7079	625	23	3	0.000100871	10.0871	6.41429	18.0286	12.2143	47.6143	0.257143	602.857	10.5143	3.68571	NA	NA
Vicuña	29741	7601.8	3.91236	-30.0323	70.7079	625	24	2	6.72472e-05	6.72472	6.51429	22	14.2429	33.4429	0	603.143	11.2714	4.47143	NA	NA
Vicuña	29741	7601.8	3.91236	-30.0323	70.7079	625	25	1	3.36236e-05	3.36236	6.67143	18.7714	12.7286	48.1714	2.28571	603.571	10.4143	3.8	NA	NA
Vicuña	29741	7601.8	3.91236	-30.0323	70.7079	625	26	7	0.000235365	23.5365	7.75714	18.1714	12.9571	47.1857	0.228571	600.714	8.21429	2.92857	NA	NA
Vicuña	29741	7601.8	3.91236	-30.0323	70.7079	625	27	9	0.000302613	30.2613	8	18.9143	13.4429	48.6	2.75714	601.571	8.98571	2.6	NA	NA
Vicuña	29741	7601.8	3.91236	-30.0323	70.7079	625	28	27	0.000907838	90.7838	8.87143	21.6143	15.2429	35.3571	0.471429	604.143	11.9286	2.58571	NA	NA
Vicuña	29741	7601.8	3.91236	-30.0323	70.7079	625	29	30	0.00100871	100.871	9.61429	23.3429	16.4857	31.4857	0	604.143	12.5714	3.22857	NA	NA
Vicuña	29741	7601.8	3.91236	-30.0323	70.7079	625	30	15	0.000504354	50.4354	5.98571	17.3286	11.6571	46.1286	0.114286	600.286	11.9857	3.94286	NA	NA
Vicuña	29741	7601.8	3.91236	-30.0323	70.7079	625	31	11	0.00036986	36.986	10.5143	25.2286	17.8571	19.5	0	606.143	13.8429	3.08571	NA	NA
Vicuña	29741	7601.8	3.91236	-30.0323	70.7079	625	32	14	0.000470731	47.0731	10.2571	26.1857	18.2143	30.3714	0	608.857	14.6714	3.27143	NA	NA
Vicuña	29741	7601.8	3.91236	-30.0323	70.7079	625	33	15	0.000504354	50.4354	6.3	21	13.6571	37.4286	0	601.429	15.3143	3.78571	NA	NA
Algarrobo	15174	176.781	85.835	-33.3649	-71.6705	38	9	0	0	0	NA	NA	NA	NA	NA	NA	NA	NA	NA	NA
Algarrobo	15174	176.781	85.835	-33.3649	-71.6705	38	10	0	0	0	NA	NA	NA	NA	NA	NA	NA	NA	NA	NA
Algarrobo	15174	176.781	85.835	-33.3649	-71.6705	38	11	1	6.59022e-05	6.59022	NA	NA	NA	NA	NA	NA	NA	NA	NA	NA
Algarrobo	15174	176.781	85.835	-33.3649	-71.6705	38	12	4	0.000263609	26.3609	NA	NA	NA	NA	NA	NA	NA	NA	NA	NA
Algarrobo	15174	176.781	85.835	-33.3649	-71.6705	38	13	4	0.000263609	26.3609	NA	NA	NA	NA	NA	NA	NA	NA	NA	NA
Algarrobo	15174	176.781	85.835	-33.3649	-71.6705	38	14	0	0	0	NA	NA	NA	NA	NA	NA	NA	NA	NA	NA
Algarrobo	15174	176.781	85.835	-33.3649	-71.6705	38	15	0	0	0	NA	NA	NA	NA	NA	NA	NA	NA	NA	NA
Algarrobo	15174	176.781	85.835	-33.3649	-71.6705	38	16	0	0	0	NA	NA	NA	NA	NA	NA	NA	NA	NA	NA
Algarrobo	15174	176.781	85.835	-33.3649	-71.6705	38	17	2	0.000131804	13.1804	NA	NA	NA	NA	NA	NA	NA	NA	NA	NA
Algarrobo	15174	176.781	85.835	-33.3649	-71.6705	38	18	4	0.000263609	26.3609	NA	NA	NA	NA	NA	NA	NA	NA	NA	NA
Algarrobo	15174	176.781	85.835	-33.3649	-71.6705	38	19	6	0.000395413	39.5413	NA	NA	NA	NA	NA	NA	NA	NA	NA	NA
Algarrobo	15174	176.781	85.835	-33.3649	-71.6705	38	20	13	0.000856729	85.6729	NA	NA	NA	NA	NA	NA	NA	NA	NA	NA
Algarrobo	15174	176.781	85.835	-33.3649	-71.6705	38	21	9	0.00059312	59.312	NA	NA	NA	NA	NA	NA	NA	NA	NA	NA
Algarrobo	15174	176.781	85.835	-33.3649	-71.6705	38	22	7	0.000461315	46.1315	NA	NA	NA	NA	NA	NA	NA	NA	NA	NA
Algarrobo	15174	176.781	85.835	-33.3649	-71.6705	38	23	17	0.00112034	112.034	NA	NA	NA	NA	NA	NA	NA	NA	NA	NA
Algarrobo	15174	176.781	85.835	-33.3649	-71.6705	38	24	16	0.00105444	105.444	NA	NA	NA	NA	NA	NA	NA	NA	NA	NA
Algarrobo	15174	176.781	85.835	-33.3649	-71.6705	38	25	6	0.000395413	39.5413	NA	NA	NA	NA	NA	NA	NA	NA	NA	NA
Algarrobo	15174	176.781	85.835	-33.3649	-71.6705	38	26	5	0.000329511	32.9511	NA	NA	NA	NA	NA	NA	NA	NA	NA	NA
Algarrobo	15174	176.781	85.835	-33.3649	-71.6705	38	27	2	0.000131804	13.1804	NA	NA	NA	NA	NA	NA	NA	NA	NA	NA
Algarrobo	15174	176.781	85.835	-33.3649	-71.6705	38	28	2	0.000131804	13.1804	NA	NA	NA	NA	NA	NA	NA	NA	NA	NA
Algarrobo	15174	176.781	85.835	-33.3649	-71.6705	38	29	2	0.000131804	13.1804	NA	NA	NA	NA	NA	NA	NA	NA	NA	NA
Algarrobo	15174	176.781	85.835	-33.3649	-71.6705	38	30	0	0	0	NA	NA	NA	NA	NA	NA	NA	NA	NA	NA
Algarrobo	15174	176.781	85.835	-33.3649	-71.6705	38	31	0	0	0	NA	NA	NA	NA	NA	NA	NA	NA	NA	NA
Algarrobo	15174	176.781	85.835	-33.3649	-71.6705	38	32	3	0.000197707	19.7707	NA	NA	NA	NA	NA	NA	NA	NA	NA	NA
Algarrobo	15174	176.781	85.835	-33.3649	-71.6705	38	33	1	6.59022e-05	6.59022	NA	NA	NA	NA	NA	NA	NA	NA	NA	NA
Cabildo	20663	1452.53	14.2255	-32.426	-71.0663	190	9	0	0	0	NA	NA	NA	NA	NA	NA	NA	NA	NA	NA
Cabildo	20663	1452.53	14.2255	-32.426	-71.0663	190	10	0	0	0	NA	NA	NA	NA	NA	NA	NA	NA	NA	NA
Cabildo	20663	1452.53	14.2255	-32.426	-71.0663	190	11	0	0	0	NA	NA	NA	NA	NA	NA	NA	NA	NA	NA
Cabildo	20663	1452.53	14.2255	-32.426	-71.0663	190	12	0	0	0	NA	NA	NA	NA	NA	NA	NA	NA	NA	NA
Cabildo	20663	1452.53	14.2255	-32.426	-71.0663	190	13	0	0	0	NA	NA	NA	NA	NA	NA	NA	NA	NA	NA
Cabildo	20663	1452.53	14.2255	-32.426	-71.0663	190	14	0	0	0	NA	NA	NA	NA	NA	NA	NA	NA	NA	NA
Cabildo	20663	1452.53	14.2255	-32.426	-71.0663	190	15	0	0	0	NA	NA	NA	NA	NA	NA	NA	NA	NA	NA
Cabildo	20663	1452.53	14.2255	-32.426	-71.0663	190	16	0	0	0	NA	NA	NA	NA	NA	NA	NA	NA	NA	NA
Cabildo	20663	1452.53	14.2255	-32.426	-71.0663	190	17	5	0.000241978	24.1978	NA	NA	NA	NA	NA	NA	NA	NA	NA	NA
Cabildo	20663	1452.53	14.2255	-32.426	-71.0663	190	18	3	0.000145187	14.5187	NA	NA	NA	NA	NA	NA	NA	NA	NA	NA
Cabildo	20663	1452.53	14.2255	-32.426	-71.0663	190	19	2	9.67914e-05	9.67914	NA	NA	NA	NA	NA	NA	NA	NA	NA	NA
Cabildo	20663	1452.53	14.2255	-32.426	-71.0663	190	20	7	0.00033877	33.877	NA	NA	NA	NA	NA	NA	NA	NA	NA	NA
Cabildo	20663	1452.53	14.2255	-32.426	-71.0663	190	21	7	0.00033877	33.877	NA	NA	NA	NA	NA	NA	NA	NA	NA	NA
Cabildo	20663	1452.53	14.2255	-32.426	-71.0663	190	22	12	0.000580748	58.0748	NA	NA	NA	NA	NA	NA	NA	NA	NA	NA
Cabildo	20663	1452.53	14.2255	-32.426	-71.0663	190	23	15	0.000725935	72.5935	NA	NA	NA	NA	NA	NA	NA	NA	NA	NA
Cabildo	20663	1452.53	14.2255	-32.426	-71.0663	190	24	33	0.00159706	159.706	NA	NA	NA	NA	NA	NA	NA	NA	NA	NA
Cabildo	20663	1452.53	14.2255	-32.426	-71.0663	190	25	33	0.00159706	159.706	NA	NA	NA	NA	NA	NA	NA	NA	NA	NA
Cabildo	20663	1452.53	14.2255	-32.426	-71.0663	190	26	33	0.00159706	159.706	NA	NA	NA	NA	NA	NA	NA	NA	NA	NA
Cabildo	20663	1452.53	14.2255	-32.426	-71.0663	190	27	23	0.0011131	111.31	NA	NA	NA	NA	NA	NA	NA	NA	NA	NA
Cabildo	20663	1452.53	14.2255	-32.426	-71.0663	190	28	24	0.0011615	116.15	NA	NA	NA	NA	NA	NA	NA	NA	NA	NA
Cabildo	20663	1452.53	14.2255	-32.426	-71.0663	190	29	11	0.000532353	53.2353	NA	NA	NA	NA	NA	NA	NA	NA	NA	NA
Cabildo	20663	1452.53	14.2255	-32.426	-71.0663	190	30	5	0.000241978	24.1978	NA	NA	NA	NA	NA	NA	NA	NA	NA	NA
Cabildo	20663	1452.53	14.2255	-32.426	-71.0663	190	31	0	0	0	NA	NA	NA	NA	NA	NA	NA	NA	NA	NA
Cabildo	20663	1452.53	14.2255	-32.426	-71.0663	190	32	7	0.00033877	33.877	NA	NA	NA	NA	NA	NA	NA	NA	NA	NA
Cabildo	20663	1452.53	14.2255	-32.426	-71.0663	190	33	13	0.000629144	62.9144	NA	NA	NA	NA	NA	NA	NA	NA	NA	NA
Calera	53591	60.2803	889.03	-32.788	-71.2072	209	9	0	0	0	NA	NA	NA	NA	NA	NA	NA	NA	NA	NA
Calera	53591	60.2803	889.03	-32.788	-71.2072	209	10	0	0	0	NA	NA	NA	NA	NA	NA	NA	NA	NA	NA
Calera	53591	60.2803	889.03	-32.788	-71.2072	209	11	0	0	0	NA	NA	NA	NA	NA	NA	NA	NA	NA	NA
Calera	53591	60.2803	889.03	-32.788	-71.2072	209	12	1	1.86598e-05	1.86598	NA	NA	NA	NA	NA	NA	NA	NA	NA	NA
Calera	53591	60.2803	889.03	-32.788	-71.2072	209	13	6	0.000111959	11.1959	NA	NA	NA	NA	NA	NA	NA	NA	NA	NA
Calera	53591	60.2803	889.03	-32.788	-71.2072	209	14	3	5.59795e-05	5.59795	NA	NA	NA	NA	NA	NA	NA	NA	NA	NA
Calera	53591	60.2803	889.03	-32.788	-71.2072	209	15	4	7.46394e-05	7.46394	NA	NA	NA	NA	NA	NA	NA	NA	NA	NA
Calera	53591	60.2803	889.03	-32.788	-71.2072	209	16	7	0.000130619	13.0619	NA	NA	NA	NA	NA	NA	NA	NA	NA	NA
Calera	53591	60.2803	889.03	-32.788	-71.2072	209	17	2	3.73197e-05	3.73197	NA	NA	NA	NA	NA	NA	NA	NA	NA	NA
Calera	53591	60.2803	889.03	-32.788	-71.2072	209	18	2	3.73197e-05	3.73197	NA	NA	NA	NA	NA	NA	NA	NA	NA	NA
Calera	53591	60.2803	889.03	-32.788	-71.2072	209	19	7	0.000130619	13.0619	NA	NA	NA	NA	NA	NA	NA	NA	NA	NA
Calera	53591	60.2803	889.03	-32.788	-71.2072	209	20	18	0.000335877	33.5877	NA	NA	NA	NA	NA	NA	NA	NA	NA	NA
Calera	53591	60.2803	889.03	-32.788	-71.2072	209	21	21	0.000391857	39.1857	NA	NA	NA	NA	NA	NA	NA	NA	NA	NA
Calera	53591	60.2803	889.03	-32.788	-71.2072	209	22	22	0.000410517	41.0517	NA	NA	NA	NA	NA	NA	NA	NA	NA	NA
Calera	53591	60.2803	889.03	-32.788	-71.2072	209	23	45	0.000839693	83.9693	NA	NA	NA	NA	NA	NA	NA	NA	NA	NA
Calera	53591	60.2803	889.03	-32.788	-71.2072	209	24	51	0.000951652	95.1652	NA	NA	NA	NA	NA	NA	NA	NA	NA	NA
Calera	53591	60.2803	889.03	-32.788	-71.2072	209	25	65	0.00121289	121.289	NA	NA	NA	NA	NA	NA	NA	NA	NA	NA
Calera	53591	60.2803	889.03	-32.788	-71.2072	209	26	77	0.00143681	143.681	NA	NA	NA	NA	NA	NA	NA	NA	NA	NA
Calera	53591	60.2803	889.03	-32.788	-71.2072	209	27	91	0.00169805	169.805	NA	NA	NA	NA	NA	NA	NA	NA	NA	NA
Calera	53591	60.2803	889.03	-32.788	-71.2072	209	28	80	0.00149279	149.279	NA	NA	NA	NA	NA	NA	NA	NA	NA	NA
Calera	53591	60.2803	889.03	-32.788	-71.2072	209	29	93	0.00173537	173.537	NA	NA	NA	NA	NA	NA	NA	NA	NA	NA
Calera	53591	60.2803	889.03	-32.788	-71.2072	209	30	80	0.00149279	149.279	NA	NA	NA	NA	NA	NA	NA	NA	NA	NA
Calera	53591	60.2803	889.03	-32.788	-71.2072	209	31	70	0.00130619	130.619	NA	NA	NA	NA	NA	NA	NA	NA	NA	NA
Calera	53591	60.2803	889.03	-32.788	-71.2072	209	32	97	0.00181001	181.001	NA	NA	NA	NA	NA	NA	NA	NA	NA	NA
Calera	53591	60.2803	889.03	-32.788	-71.2072	209	33	64	0.00119423	119.423	NA	NA	NA	NA	NA	NA	NA	NA	NA	NA
C_Larga	16482	322.561	51.0973	-32.8575	-70.6258	785	9	0	0	0	NA	NA	NA	NA	NA	NA	NA	NA	NA	NA
C_Larga	16482	322.561	51.0973	-32.8575	-70.6258	785	10	0	0	0	NA	NA	NA	NA	NA	NA	NA	NA	NA	NA
C_Larga	16482	322.561	51.0973	-32.8575	-70.6258	785	11	0	0	0	NA	NA	NA	NA	NA	NA	NA	NA	NA	NA
C_Larga	16482	322.561	51.0973	-32.8575	-70.6258	785	12	0	0	0	NA	NA	NA	NA	NA	NA	NA	NA	NA	NA
C_Larga	16482	322.561	51.0973	-32.8575	-70.6258	785	13	1	6.06722e-05	6.06722	NA	NA	NA	NA	NA	NA	NA	NA	NA	NA
C_Larga	16482	322.561	51.0973	-32.8575	-70.6258	785	14	1	6.06722e-05	6.06722	NA	NA	NA	NA	NA	NA	NA	NA	NA	NA
C_Larga	16482	322.561	51.0973	-32.8575	-70.6258	785	15	3	0.000182017	18.2017	NA	NA	NA	NA	NA	NA	NA	NA	NA	NA
C_Larga	16482	322.561	51.0973	-32.8575	-70.6258	785	16	1	6.06722e-05	6.06722	NA	NA	NA	NA	NA	NA	NA	NA	NA	NA
C_Larga	16482	322.561	51.0973	-32.8575	-70.6258	785	17	0	0	0	NA	NA	NA	NA	NA	NA	NA	NA	NA	NA
C_Larga	16482	322.561	51.0973	-32.8575	-70.6258	785	18	4	0.000242689	24.2689	NA	NA	NA	NA	NA	NA	NA	NA	NA	NA
C_Larga	16482	322.561	51.0973	-32.8575	-70.6258	785	19	3	0.000182017	18.2017	NA	NA	NA	NA	NA	NA	NA	NA	NA	NA
C_Larga	16482	322.561	51.0973	-32.8575	-70.6258	785	20	8	0.000485378	48.5378	NA	NA	NA	NA	NA	NA	NA	NA	NA	NA
C_Larga	16482	322.561	51.0973	-32.8575	-70.6258	785	21	28	0.00169882	169.882	NA	NA	NA	NA	NA	NA	NA	NA	NA	NA
C_Larga	16482	322.561	51.0973	-32.8575	-70.6258	785	22	26	0.00157748	157.748	NA	NA	NA	NA	NA	NA	NA	NA	NA	NA
C_Larga	16482	322.561	51.0973	-32.8575	-70.6258	785	23	27	0.00163815	163.815	NA	NA	NA	NA	NA	NA	NA	NA	NA	NA
C_Larga	16482	322.561	51.0973	-32.8575	-70.6258	785	24	23	0.00139546	139.546	NA	NA	NA	NA	NA	NA	NA	NA	NA	NA
C_Larga	16482	322.561	51.0973	-32.8575	-70.6258	785	25	19	0.00115277	115.277	NA	NA	NA	NA	NA	NA	NA	NA	NA	NA
C_Larga	16482	322.561	51.0973	-32.8575	-70.6258	785	26	19	0.00115277	115.277	NA	NA	NA	NA	NA	NA	NA	NA	NA	NA
C_Larga	16482	322.561	51.0973	-32.8575	-70.6258	785	27	14	0.000849411	84.9411	NA	NA	NA	NA	NA	NA	NA	NA	NA	NA
C_Larga	16482	322.561	51.0973	-32.8575	-70.6258	785	28	6	0.000364033	36.4033	NA	NA	NA	NA	NA	NA	NA	NA	NA	NA
C_Larga	16482	322.561	51.0973	-32.8575	-70.6258	785	29	5	0.000303361	30.3361	NA	NA	NA	NA	NA	NA	NA	NA	NA	NA
C_Larga	16482	322.561	51.0973	-32.8575	-70.6258	785	30	8	0.000485378	48.5378	NA	NA	NA	NA	NA	NA	NA	NA	NA	NA
C_Larga	16482	322.561	51.0973	-32.8575	-70.6258	785	31	4	0.000242689	24.2689	NA	NA	NA	NA	NA	NA	NA	NA	NA	NA
C_Larga	16482	322.561	51.0973	-32.8575	-70.6258	785	32	4	0.000242689	24.2689	NA	NA	NA	NA	NA	NA	NA	NA	NA	NA
C_Larga	16482	322.561	51.0973	-32.8575	-70.6258	785	33	5	0.000303361	30.3361	NA	NA	NA	NA	NA	NA	NA	NA	NA	NA
Cartagena	25357	243.69	104.054	-33.5482	-71.6048	33	9	0	0	0	12.6	20.3429	16.4714	76.6429	0	1003	21.9	9.41429	NA	NA
Cartagena	25357	243.69	104.054	-33.5482	-71.6048	33	10	0	0	0	12.0429	20.6143	16.3286	78.2857	0	1001.57	21.1143	8.97143	NA	NA
Cartagena	25357	243.69	104.054	-33.5482	-71.6048	33	11	0	0	0	11.5571	21.3	16.4286	75.7714	0	1001.86	21.7286	8.88571	NA	NA
Cartagena	25357	243.69	104.054	-33.5482	-71.6048	33	12	0	0	0	10.7429	19.4286	15.0857	76.0143	0	1004	18.3714	10.2286	NA	NA
Cartagena	25357	243.69	104.054	-33.5482	-71.6048	33	13	0	0	0	11.3143	20.6571	15.9857	78.6286	0.0857143	1002.71	14.4429	7.87143	NA	NA
Cartagena	25357	243.69	104.054	-33.5482	-71.6048	33	14	2	7.88737e-05	7.88737	7.95714	19.8	13.8714	72.8429	0	1001.43	18.9143	8.57143	NA	NA
Cartagena	25357	243.69	104.054	-33.5482	-71.6048	33	15	0	0	0	9.65714	17.8286	13.7286	76.6429	0	1003.57	12.6	7.24286	NA	NA
Cartagena	25357	243.69	104.054	-33.5482	-71.6048	33	16	1	3.94368e-05	3.94368	7.71429	21.2143	14.4571	73.1143	0.0428571	1005.57	15.6	7.95714	NA	NA
Cartagena	25357	243.69	104.054	-33.5482	-71.6048	33	17	5	0.000197184	19.7184	11.2571	20.2143	15.7429	73.8143	0	1003.29	11.0429	8.48571	NA	NA
Cartagena	25357	243.69	104.054	-33.5482	-71.6048	33	18	5	0.000197184	19.7184	6.92857	19.4857	13.2	73.2429	0.0142857	1005.71	13.0571	8.32857	NA	NA
Cartagena	25357	243.69	104.054	-33.5482	-71.6048	33	19	12	0.000473242	47.3242	7.41429	19.4429	13.4286	73.0857	0	1003.43	13.1143	7.67143	NA	NA
Cartagena	25357	243.69	104.054	-33.5482	-71.6048	33	20	8	0.000315495	31.5495	6.34286	18.3857	12.3714	72.9714	0.0142857	1005	13.0571	7.4	NA	NA
Cartagena	25357	243.69	104.054	-33.5482	-71.6048	33	21	16	0.000630989	63.0989	7.1	18.8286	12.9714	72.6286	0.628571	1006.29	8.18571	6.57143	NA	NA
Cartagena	25357	243.69	104.054	-33.5482	-71.6048	33	22	11	0.000433805	43.3805	8.94286	18.5	13.7143	76.3429	0.0428571	1004	7.28571	5.87143	NA	NA
Cartagena	25357	243.69	104.054	-33.5482	-71.6048	33	23	13	0.000512679	51.2679	4.22857	14.9286	9.55714	80.1714	1.57143	1008	8.21429	6.75714	NA	NA
Cartagena	25357	243.69	104.054	-33.5482	-71.6048	33	24	18	0.000709863	70.9863	4.37143	16.6286	10.4714	73.9	3.87143	1005.71	9.75714	9.45714	NA	NA
Cartagena	25357	243.69	104.054	-33.5482	-71.6048	33	25	18	0.000709863	70.9863	10.6143	15.3429	12.9714	78.7429	6.17143	1004.43	3.8	9.2	NA	NA
Cartagena	25357	243.69	104.054	-33.5482	-71.6048	33	26	14	0.000552116	55.2116	6.77143	15.1143	10.9429	74.9714	3.42857	1004.71	7.65714	7.51429	NA	NA
Cartagena	25357	243.69	104.054	-33.5482	-71.6048	33	27	16	0.000630989	63.0989	8.14286	15.9286	12.0429	79.1	9.55714	1006.57	7.7	7.42857	NA	NA
Cartagena	25357	243.69	104.054	-33.5482	-71.6048	33	28	10	0.000394368	39.4368	6.58571	15.6429	11.1143	80.8286	1	1008.86	8.52857	6.58571	NA	NA
Cartagena	25357	243.69	104.054	-33.5482	-71.6048	33	29	14	0.000552116	55.2116	8.65714	17.0714	12.8571	79.3143	0.342857	1003.43	8.07143	8.24286	NA	NA
Cartagena	25357	243.69	104.054	-33.5482	-71.6048	33	30	6	0.000236621	23.6621	4.87143	15.4429	10.1714	76.1143	1.68571	1008.57	10.0571	7.88571	NA	NA
Cartagena	25357	243.69	104.054	-33.5482	-71.6048	33	31	8	0.000315495	31.5495	5.07143	17.3571	11.2286	74.4429	0	1006.43	11.7286	7.52857	NA	NA
Cartagena	25357	243.69	104.054	-33.5482	-71.6048	33	32	3	0.000118311	11.8311	5.85714	16.5286	11.2	81.3857	0.357143	1007.29	11.4429	6.78571	NA	NA
Cartagena	25357	243.69	104.054	-33.5482	-71.6048	33	33	7	0.000276058	27.6058	1.62857	14.7	8.18571	73.6429	0.0428571	1007	16.4429	8.4	NA	NA
Casablanca	29170	953.617	30.5888	-33.3193	-71.4076	267	9	0	0	0	NA	NA	NA	NA	NA	NA	NA	NA	NA	NA
Casablanca	29170	953.617	30.5888	-33.3193	-71.4076	267	10	0	0	0	NA	NA	NA	NA	NA	NA	NA	NA	NA	NA
Casablanca	29170	953.617	30.5888	-33.3193	-71.4076	267	11	0	0	0	NA	NA	NA	NA	NA	NA	NA	NA	NA	NA
Casablanca	29170	953.617	30.5888	-33.3193	-71.4076	267	12	2	6.85636e-05	6.85636	NA	NA	NA	NA	NA	NA	NA	NA	NA	NA
Casablanca	29170	953.617	30.5888	-33.3193	-71.4076	267	13	0	0	0	NA	NA	NA	NA	NA	NA	NA	NA	NA	NA
Casablanca	29170	953.617	30.5888	-33.3193	-71.4076	267	14	1	3.42818e-05	3.42818	NA	NA	NA	NA	NA	NA	NA	NA	NA	NA
Casablanca	29170	953.617	30.5888	-33.3193	-71.4076	267	15	1	3.42818e-05	3.42818	NA	NA	NA	NA	NA	NA	NA	NA	NA	NA
Casablanca	29170	953.617	30.5888	-33.3193	-71.4076	267	16	0	0	0	NA	NA	NA	NA	NA	NA	NA	NA	NA	NA
Casablanca	29170	953.617	30.5888	-33.3193	-71.4076	267	17	0	0	0	NA	NA	NA	NA	NA	NA	NA	NA	NA	NA
Casablanca	29170	953.617	30.5888	-33.3193	-71.4076	267	18	0	0	0	NA	NA	NA	NA	NA	NA	NA	NA	NA	NA
Casablanca	29170	953.617	30.5888	-33.3193	-71.4076	267	19	9	0.000308536	30.8536	NA	NA	NA	NA	NA	NA	NA	NA	NA	NA
Casablanca	29170	953.617	30.5888	-33.3193	-71.4076	267	20	9	0.000308536	30.8536	NA	NA	NA	NA	NA	NA	NA	NA	NA	NA
Casablanca	29170	953.617	30.5888	-33.3193	-71.4076	267	21	8	0.000274254	27.4254	NA	NA	NA	NA	NA	NA	NA	NA	NA	NA
Casablanca	29170	953.617	30.5888	-33.3193	-71.4076	267	22	13	0.000445663	44.5663	NA	NA	NA	NA	NA	NA	NA	NA	NA	NA
Casablanca	29170	953.617	30.5888	-33.3193	-71.4076	267	23	19	0.000651354	65.1354	NA	NA	NA	NA	NA	NA	NA	NA	NA	NA
Casablanca	29170	953.617	30.5888	-33.3193	-71.4076	267	24	11	0.0003771	37.71	NA	NA	NA	NA	NA	NA	NA	NA	NA	NA
Casablanca	29170	953.617	30.5888	-33.3193	-71.4076	267	25	10	0.000342818	34.2818	NA	NA	NA	NA	NA	NA	NA	NA	NA	NA
Casablanca	29170	953.617	30.5888	-33.3193	-71.4076	267	26	14	0.000479945	47.9945	NA	NA	NA	NA	NA	NA	NA	NA	NA	NA
Casablanca	29170	953.617	30.5888	-33.3193	-71.4076	267	27	13	0.000445663	44.5663	NA	NA	NA	NA	NA	NA	NA	NA	NA	NA
Casablanca	29170	953.617	30.5888	-33.3193	-71.4076	267	28	13	0.000445663	44.5663	NA	NA	NA	NA	NA	NA	NA	NA	NA	NA
Casablanca	29170	953.617	30.5888	-33.3193	-71.4076	267	29	16	0.000548509	54.8509	NA	NA	NA	NA	NA	NA	NA	NA	NA	NA
Casablanca	29170	953.617	30.5888	-33.3193	-71.4076	267	30	20	0.000685636	68.5636	NA	NA	NA	NA	NA	NA	NA	NA	NA	NA
Casablanca	29170	953.617	30.5888	-33.3193	-71.4076	267	31	31	0.00106274	106.274	NA	NA	NA	NA	NA	NA	NA	NA	NA	NA
Casablanca	29170	953.617	30.5888	-33.3193	-71.4076	267	32	37	0.00126843	126.843	NA	NA	NA	NA	NA	NA	NA	NA	NA	NA
Casablanca	29170	953.617	30.5888	-33.3193	-71.4076	267	33	25	0.000857045	85.7045	NA	NA	NA	NA	NA	NA	NA	NA	NA	NA
Catemu	15213	361.76	42.0527	-32.8755	-70.6489	772	9	0	0	0	NA	NA	NA	NA	NA	NA	NA	NA	NA	NA
Catemu	15213	361.76	42.0527	-32.8755	-70.6489	772	10	0	0	0	NA	NA	NA	NA	NA	NA	NA	NA	NA	NA
Catemu	15213	361.76	42.0527	-32.8755	-70.6489	772	11	0	0	0	NA	NA	NA	NA	NA	NA	NA	NA	NA	NA
Catemu	15213	361.76	42.0527	-32.8755	-70.6489	772	12	0	0	0	NA	NA	NA	NA	NA	NA	NA	NA	NA	NA
Catemu	15213	361.76	42.0527	-32.8755	-70.6489	772	13	0	0	0	NA	NA	NA	NA	NA	NA	NA	NA	NA	NA
Catemu	15213	361.76	42.0527	-32.8755	-70.6489	772	14	0	0	0	NA	NA	NA	NA	NA	NA	NA	NA	NA	NA
Catemu	15213	361.76	42.0527	-32.8755	-70.6489	772	15	0	0	0	NA	NA	NA	NA	NA	NA	NA	NA	NA	NA
Catemu	15213	361.76	42.0527	-32.8755	-70.6489	772	16	0	0	0	NA	NA	NA	NA	NA	NA	NA	NA	NA	NA
Catemu	15213	361.76	42.0527	-32.8755	-70.6489	772	17	0	0	0	NA	NA	NA	NA	NA	NA	NA	NA	NA	NA
Catemu	15213	361.76	42.0527	-32.8755	-70.6489	772	18	1	6.57333e-05	6.57333	NA	NA	NA	NA	NA	NA	NA	NA	NA	NA
Catemu	15213	361.76	42.0527	-32.8755	-70.6489	772	19	1	6.57333e-05	6.57333	NA	NA	NA	NA	NA	NA	NA	NA	NA	NA
Catemu	15213	361.76	42.0527	-32.8755	-70.6489	772	20	7	0.000460133	46.0133	NA	NA	NA	NA	NA	NA	NA	NA	NA	NA
Catemu	15213	361.76	42.0527	-32.8755	-70.6489	772	21	3	0.0001972	19.72	NA	NA	NA	NA	NA	NA	NA	NA	NA	NA
Catemu	15213	361.76	42.0527	-32.8755	-70.6489	772	22	14	0.000920266	92.0266	NA	NA	NA	NA	NA	NA	NA	NA	NA	NA
Catemu	15213	361.76	42.0527	-32.8755	-70.6489	772	23	14	0.000920266	92.0266	NA	NA	NA	NA	NA	NA	NA	NA	NA	NA
Catemu	15213	361.76	42.0527	-32.8755	-70.6489	772	24	12	0.000788799	78.8799	NA	NA	NA	NA	NA	NA	NA	NA	NA	NA
Catemu	15213	361.76	42.0527	-32.8755	-70.6489	772	25	4	0.000262933	26.2933	NA	NA	NA	NA	NA	NA	NA	NA	NA	NA
Catemu	15213	361.76	42.0527	-32.8755	-70.6489	772	26	11	0.000723066	72.3066	NA	NA	NA	NA	NA	NA	NA	NA	NA	NA
Catemu	15213	361.76	42.0527	-32.8755	-70.6489	772	27	6	0.0003944	39.44	NA	NA	NA	NA	NA	NA	NA	NA	NA	NA
Catemu	15213	361.76	42.0527	-32.8755	-70.6489	772	28	10	0.000657333	65.7333	NA	NA	NA	NA	NA	NA	NA	NA	NA	NA
Catemu	15213	361.76	42.0527	-32.8755	-70.6489	772	29	8	0.000525866	52.5866	NA	NA	NA	NA	NA	NA	NA	NA	NA	NA
Catemu	15213	361.76	42.0527	-32.8755	-70.6489	772	30	10	0.000657333	65.7333	NA	NA	NA	NA	NA	NA	NA	NA	NA	NA
Catemu	15213	361.76	42.0527	-32.8755	-70.6489	772	31	21	0.0013804	138.04	NA	NA	NA	NA	NA	NA	NA	NA	NA	NA
Catemu	15213	361.76	42.0527	-32.8755	-70.6489	772	32	31	0.00203773	203.773	NA	NA	NA	NA	NA	NA	NA	NA	NA	NA
Catemu	15213	361.76	42.0527	-32.8755	-70.6489	772	33	15	0.000985999	98.5999	NA	NA	NA	NA	NA	NA	NA	NA	NA	NA
Concón	45889	76.0336	603.536	-32.9305	-71.5185	83	9	0	0	0	NA	NA	NA	NA	NA	NA	NA	NA	11.1429	34.2857
Concón	45889	76.0336	603.536	-32.9305	-71.5185	83	10	0	0	0	NA	NA	NA	NA	NA	NA	NA	NA	13.2857	35
Concón	45889	76.0336	603.536	-32.9305	-71.5185	83	11	0	0	0	NA	NA	NA	NA	NA	NA	NA	NA	11.2857	34.4286
Concón	45889	76.0336	603.536	-32.9305	-71.5185	83	12	4	8.71669e-05	8.71669	NA	NA	NA	NA	NA	NA	NA	NA	12	36.7143
Concón	45889	76.0336	603.536	-32.9305	-71.5185	83	13	4	8.71669e-05	8.71669	NA	NA	NA	NA	NA	NA	NA	NA	9.85714	29.4286
Concón	45889	76.0336	603.536	-32.9305	-71.5185	83	14	3	6.53751e-05	6.53751	NA	NA	NA	NA	NA	NA	NA	NA	18.1429	54.1429
Concón	45889	76.0336	603.536	-32.9305	-71.5185	83	15	1	2.17917e-05	2.17917	NA	NA	NA	NA	NA	NA	NA	NA	17.5714	48.1429
Concón	45889	76.0336	603.536	-32.9305	-71.5185	83	16	0	0	0	NA	NA	NA	NA	NA	NA	NA	NA	20	44.8571
Concón	45889	76.0336	603.536	-32.9305	-71.5185	83	17	11	0.000239709	23.9709	NA	NA	NA	NA	NA	NA	NA	NA	11.7143	35.7143
Concón	45889	76.0336	603.536	-32.9305	-71.5185	83	18	6	0.00013075	13.075	NA	NA	NA	NA	NA	NA	NA	NA	12.2857	36
Concón	45889	76.0336	603.536	-32.9305	-71.5185	83	19	9	0.000196125	19.6125	NA	NA	NA	NA	NA	NA	NA	NA	19	55.7143
Concón	45889	76.0336	603.536	-32.9305	-71.5185	83	20	16	0.000348667	34.8667	NA	NA	NA	NA	NA	NA	NA	NA	19	57
Concón	45889	76.0336	603.536	-32.9305	-71.5185	83	21	18	0.000392251	39.2251	NA	NA	NA	NA	NA	NA	NA	NA	18	42.5714
Concón	45889	76.0336	603.536	-32.9305	-71.5185	83	22	23	0.000501209	50.1209	NA	NA	NA	NA	NA	NA	NA	NA	23	55.4286
Concón	45889	76.0336	603.536	-32.9305	-71.5185	83	23	34	0.000740918	74.0918	NA	NA	NA	NA	NA	NA	NA	NA	24	NA
Concón	45889	76.0336	603.536	-32.9305	-71.5185	83	24	39	0.000849877	84.9877	NA	NA	NA	NA	NA	NA	NA	NA	22.1429	NA
Concón	45889	76.0336	603.536	-32.9305	-71.5185	83	25	41	0.00089346	89.346	NA	NA	NA	NA	NA	NA	NA	NA	16.1429	28.2857
Concón	45889	76.0336	603.536	-32.9305	-71.5185	83	26	47	0.00102421	102.421	NA	NA	NA	NA	NA	NA	NA	NA	19.8571	29.7143
Concón	45889	76.0336	603.536	-32.9305	-71.5185	83	27	46	0.00100242	100.242	NA	NA	NA	NA	NA	NA	NA	NA	15.4286	21.1429
Concón	45889	76.0336	603.536	-32.9305	-71.5185	83	28	38	0.000828085	82.8085	NA	NA	NA	NA	NA	NA	NA	NA	17.8571	25.7143
Concón	45889	76.0336	603.536	-32.9305	-71.5185	83	29	21	0.000457626	45.7626	NA	NA	NA	NA	NA	NA	NA	NA	17.5714	22.8571
Concón	45889	76.0336	603.536	-32.9305	-71.5185	83	30	9	0.000196125	19.6125	NA	NA	NA	NA	NA	NA	NA	NA	15.8571	16.4286
Concón	45889	76.0336	603.536	-32.9305	-71.5185	83	31	14	0.000305084	30.5084	NA	NA	NA	NA	NA	NA	NA	NA	21.4286	26.1429
Concón	45889	76.0336	603.536	-32.9305	-71.5185	83	32	19	0.000414043	41.4043	NA	NA	NA	NA	NA	NA	NA	NA	18.7143	23.5714
Concón	45889	76.0336	603.536	-32.9305	-71.5185	83	33	13	0.000283292	28.3292	NA	NA	NA	NA	NA	NA	NA	NA	16.2857	21.7143
El_Quisco	17742	51.9502	341.519	-33.3992	-71.699	20	9	0	0	0	NA	NA	NA	NA	NA	NA	NA	NA	NA	NA
El_Quisco	17742	51.9502	341.519	-33.3992	-71.699	20	10	0	0	0	NA	NA	NA	NA	NA	NA	NA	NA	NA	NA
El_Quisco	17742	51.9502	341.519	-33.3992	-71.699	20	11	0	0	0	NA	NA	NA	NA	NA	NA	NA	NA	NA	NA
El_Quisco	17742	51.9502	341.519	-33.3992	-71.699	20	12	1	5.63634e-05	5.63634	NA	NA	NA	NA	NA	NA	NA	NA	NA	NA
El_Quisco	17742	51.9502	341.519	-33.3992	-71.699	20	13	0	0	0	NA	NA	NA	NA	NA	NA	NA	NA	NA	NA
El_Quisco	17742	51.9502	341.519	-33.3992	-71.699	20	14	4	0.000225454	22.5454	NA	NA	NA	NA	NA	NA	NA	NA	NA	NA
El_Quisco	17742	51.9502	341.519	-33.3992	-71.699	20	15	2	0.000112727	11.2727	NA	NA	NA	NA	NA	NA	NA	NA	NA	NA
El_Quisco	17742	51.9502	341.519	-33.3992	-71.699	20	16	4	0.000225454	22.5454	NA	NA	NA	NA	NA	NA	NA	NA	NA	NA
El_Quisco	17742	51.9502	341.519	-33.3992	-71.699	20	17	0	0	0	NA	NA	NA	NA	NA	NA	NA	NA	NA	NA
El_Quisco	17742	51.9502	341.519	-33.3992	-71.699	20	18	5	0.000281817	28.1817	NA	NA	NA	NA	NA	NA	NA	NA	NA	NA
El_Quisco	17742	51.9502	341.519	-33.3992	-71.699	20	19	9	0.000507271	50.7271	NA	NA	NA	NA	NA	NA	NA	NA	NA	NA
El_Quisco	17742	51.9502	341.519	-33.3992	-71.699	20	20	14	0.000789088	78.9088	NA	NA	NA	NA	NA	NA	NA	NA	NA	NA
El_Quisco	17742	51.9502	341.519	-33.3992	-71.699	20	21	15	0.000845451	84.5451	NA	NA	NA	NA	NA	NA	NA	NA	NA	NA
El_Quisco	17742	51.9502	341.519	-33.3992	-71.699	20	22	15	0.000845451	84.5451	NA	NA	NA	NA	NA	NA	NA	NA	NA	NA
El_Quisco	17742	51.9502	341.519	-33.3992	-71.699	20	23	18	0.00101454	101.454	NA	NA	NA	NA	NA	NA	NA	NA	NA	NA
El_Quisco	17742	51.9502	341.519	-33.3992	-71.699	20	24	10	0.000563634	56.3634	NA	NA	NA	NA	NA	NA	NA	NA	NA	NA
El_Quisco	17742	51.9502	341.519	-33.3992	-71.699	20	25	7	0.000394544	39.4544	NA	NA	NA	NA	NA	NA	NA	NA	NA	NA
El_Quisco	17742	51.9502	341.519	-33.3992	-71.699	20	26	11	0.000619998	61.9998	NA	NA	NA	NA	NA	NA	NA	NA	NA	NA
El_Quisco	17742	51.9502	341.519	-33.3992	-71.699	20	27	19	0.00107091	107.091	NA	NA	NA	NA	NA	NA	NA	NA	NA	NA
El_Quisco	17742	51.9502	341.519	-33.3992	-71.699	20	28	8	0.000450907	45.0907	NA	NA	NA	NA	NA	NA	NA	NA	NA	NA
El_Quisco	17742	51.9502	341.519	-33.3992	-71.699	20	29	8	0.000450907	45.0907	NA	NA	NA	NA	NA	NA	NA	NA	NA	NA
El_Quisco	17742	51.9502	341.519	-33.3992	-71.699	20	30	5	0.000281817	28.1817	NA	NA	NA	NA	NA	NA	NA	NA	NA	NA
El_Quisco	17742	51.9502	341.519	-33.3992	-71.699	20	31	6	0.000338181	33.8181	NA	NA	NA	NA	NA	NA	NA	NA	NA	NA
El_Quisco	17742	51.9502	341.519	-33.3992	-71.699	20	32	9	0.000507271	50.7271	NA	NA	NA	NA	NA	NA	NA	NA	NA	NA
El_Quisco	17742	51.9502	341.519	-33.3992	-71.699	20	33	11	0.000619998	61.9998	NA	NA	NA	NA	NA	NA	NA	NA	NA	NA
El_Tabo	14338	99.9642	143.431	-33.4558	-71.667	26	9	0	0	0	NA	NA	NA	NA	NA	NA	NA	NA	NA	NA
El_Tabo	14338	99.9642	143.431	-33.4558	-71.667	26	10	0	0	0	NA	NA	NA	NA	NA	NA	NA	NA	NA	NA
El_Tabo	14338	99.9642	143.431	-33.4558	-71.667	26	11	0	0	0	NA	NA	NA	NA	NA	NA	NA	NA	NA	NA
El_Tabo	14338	99.9642	143.431	-33.4558	-71.667	26	12	0	0	0	NA	NA	NA	NA	NA	NA	NA	NA	NA	NA
El_Tabo	14338	99.9642	143.431	-33.4558	-71.667	26	13	5	0.000348724	34.8724	NA	NA	NA	NA	NA	NA	NA	NA	NA	NA
El_Tabo	14338	99.9642	143.431	-33.4558	-71.667	26	14	0	0	0	NA	NA	NA	NA	NA	NA	NA	NA	NA	NA
El_Tabo	14338	99.9642	143.431	-33.4558	-71.667	26	15	2	0.000139489	13.9489	NA	NA	NA	NA	NA	NA	NA	NA	NA	NA
El_Tabo	14338	99.9642	143.431	-33.4558	-71.667	26	16	3	0.000209234	20.9234	NA	NA	NA	NA	NA	NA	NA	NA	NA	NA
El_Tabo	14338	99.9642	143.431	-33.4558	-71.667	26	17	3	0.000209234	20.9234	NA	NA	NA	NA	NA	NA	NA	NA	NA	NA
El_Tabo	14338	99.9642	143.431	-33.4558	-71.667	26	18	4	0.000278979	27.8979	NA	NA	NA	NA	NA	NA	NA	NA	NA	NA
El_Tabo	14338	99.9642	143.431	-33.4558	-71.667	26	19	7	0.000488213	48.8213	NA	NA	NA	NA	NA	NA	NA	NA	NA	NA
El_Tabo	14338	99.9642	143.431	-33.4558	-71.667	26	20	6	0.000418468	41.8468	NA	NA	NA	NA	NA	NA	NA	NA	NA	NA
El_Tabo	14338	99.9642	143.431	-33.4558	-71.667	26	21	16	0.00111592	111.592	NA	NA	NA	NA	NA	NA	NA	NA	NA	NA
El_Tabo	14338	99.9642	143.431	-33.4558	-71.667	26	22	21	0.00146464	146.464	NA	NA	NA	NA	NA	NA	NA	NA	NA	NA
El_Tabo	14338	99.9642	143.431	-33.4558	-71.667	26	23	12	0.000836937	83.6937	NA	NA	NA	NA	NA	NA	NA	NA	NA	NA
El_Tabo	14338	99.9642	143.431	-33.4558	-71.667	26	24	14	0.000976426	97.6426	NA	NA	NA	NA	NA	NA	NA	NA	NA	NA
El_Tabo	14338	99.9642	143.431	-33.4558	-71.667	26	25	10	0.000697447	69.7447	NA	NA	NA	NA	NA	NA	NA	NA	NA	NA
El_Tabo	14338	99.9642	143.431	-33.4558	-71.667	26	26	18	0.00125541	125.541	NA	NA	NA	NA	NA	NA	NA	NA	NA	NA
El_Tabo	14338	99.9642	143.431	-33.4558	-71.667	26	27	8	0.000557958	55.7958	NA	NA	NA	NA	NA	NA	NA	NA	NA	NA
El_Tabo	14338	99.9642	143.431	-33.4558	-71.667	26	28	6	0.000418468	41.8468	NA	NA	NA	NA	NA	NA	NA	NA	NA	NA
El_Tabo	14338	99.9642	143.431	-33.4558	-71.667	26	29	7	0.000488213	48.8213	NA	NA	NA	NA	NA	NA	NA	NA	NA	NA
El_Tabo	14338	99.9642	143.431	-33.4558	-71.667	26	30	16	0.00111592	111.592	NA	NA	NA	NA	NA	NA	NA	NA	NA	NA
El_Tabo	14338	99.9642	143.431	-33.4558	-71.667	26	31	14	0.000976426	97.6426	NA	NA	NA	NA	NA	NA	NA	NA	NA	NA
El_Tabo	14338	99.9642	143.431	-33.4558	-71.667	26	32	5	0.000348724	34.8724	NA	NA	NA	NA	NA	NA	NA	NA	NA	NA
El_Tabo	14338	99.9642	143.431	-33.4558	-71.667	26	33	4	0.000278979	27.8979	NA	NA	NA	NA	NA	NA	NA	NA	NA	NA
Hijuelas	19099	268.21	71.2091	-32.7984	-71.1461	259	9	0	0	0	NA	NA	NA	NA	NA	NA	NA	NA	NA	NA
Hijuelas	19099	268.21	71.2091	-32.7984	-71.1461	259	10	0	0	0	NA	NA	NA	NA	NA	NA	NA	NA	NA	NA
Hijuelas	19099	268.21	71.2091	-32.7984	-71.1461	259	11	0	0	0	NA	NA	NA	NA	NA	NA	NA	NA	NA	NA
Hijuelas	19099	268.21	71.2091	-32.7984	-71.1461	259	12	0	0	0	NA	NA	NA	NA	NA	NA	NA	NA	NA	NA
Hijuelas	19099	268.21	71.2091	-32.7984	-71.1461	259	13	0	0	0	NA	NA	NA	NA	NA	NA	NA	NA	NA	NA
Hijuelas	19099	268.21	71.2091	-32.7984	-71.1461	259	14	0	0	0	NA	NA	NA	NA	NA	NA	NA	NA	NA	NA
Hijuelas	19099	268.21	71.2091	-32.7984	-71.1461	259	15	1	5.23588e-05	5.23588	NA	NA	NA	NA	NA	NA	NA	NA	NA	NA
Hijuelas	19099	268.21	71.2091	-32.7984	-71.1461	259	16	0	0	0	NA	NA	NA	NA	NA	NA	NA	NA	NA	NA
Hijuelas	19099	268.21	71.2091	-32.7984	-71.1461	259	17	0	0	0	NA	NA	NA	NA	NA	NA	NA	NA	NA	NA
Hijuelas	19099	268.21	71.2091	-32.7984	-71.1461	259	18	0	0	0	NA	NA	NA	NA	NA	NA	NA	NA	NA	NA
Hijuelas	19099	268.21	71.2091	-32.7984	-71.1461	259	19	0	0	0	NA	NA	NA	NA	NA	NA	NA	NA	NA	NA
Hijuelas	19099	268.21	71.2091	-32.7984	-71.1461	259	20	7	0.000366511	36.6511	NA	NA	NA	NA	NA	NA	NA	NA	NA	NA
Hijuelas	19099	268.21	71.2091	-32.7984	-71.1461	259	21	10	0.000523588	52.3588	NA	NA	NA	NA	NA	NA	NA	NA	NA	NA
Hijuelas	19099	268.21	71.2091	-32.7984	-71.1461	259	22	14	0.000733023	73.3023	NA	NA	NA	NA	NA	NA	NA	NA	NA	NA
Hijuelas	19099	268.21	71.2091	-32.7984	-71.1461	259	23	11	0.000575946	57.5946	NA	NA	NA	NA	NA	NA	NA	NA	NA	NA
Hijuelas	19099	268.21	71.2091	-32.7984	-71.1461	259	24	9	0.000471229	47.1229	NA	NA	NA	NA	NA	NA	NA	NA	NA	NA
Hijuelas	19099	268.21	71.2091	-32.7984	-71.1461	259	25	15	0.000785381	78.5381	NA	NA	NA	NA	NA	NA	NA	NA	NA	NA
Hijuelas	19099	268.21	71.2091	-32.7984	-71.1461	259	26	22	0.00115189	115.189	NA	NA	NA	NA	NA	NA	NA	NA	NA	NA
Hijuelas	19099	268.21	71.2091	-32.7984	-71.1461	259	27	19	0.000994816	99.4816	NA	NA	NA	NA	NA	NA	NA	NA	NA	NA
Hijuelas	19099	268.21	71.2091	-32.7984	-71.1461	259	28	28	0.00146605	146.605	NA	NA	NA	NA	NA	NA	NA	NA	NA	NA
Hijuelas	19099	268.21	71.2091	-32.7984	-71.1461	259	29	23	0.00120425	120.425	NA	NA	NA	NA	NA	NA	NA	NA	NA	NA
Hijuelas	19099	268.21	71.2091	-32.7984	-71.1461	259	30	20	0.00104718	104.718	NA	NA	NA	NA	NA	NA	NA	NA	NA	NA
Hijuelas	19099	268.21	71.2091	-32.7984	-71.1461	259	31	26	0.00136133	136.133	NA	NA	NA	NA	NA	NA	NA	NA	NA	NA
Hijuelas	19099	268.21	71.2091	-32.7984	-71.1461	259	32	27	0.00141369	141.369	NA	NA	NA	NA	NA	NA	NA	NA	NA	NA
Hijuelas	19099	268.21	71.2091	-32.7984	-71.1461	259	33	19	0.000994816	99.4816	NA	NA	NA	NA	NA	NA	NA	NA	NA	NA
I_Pascua	8277	181.933	45.4948	-27.113	-109.354	189	9	0	0	0	20.4143	26.0429	23.2143	80.2857	4.22857	1012	NA	11.6857	NA	NA
I_Pascua	8277	181.933	45.4948	-27.113	-109.354	189	10	0	0	0	20.5	25.0286	22.7714	76.8	5.2	1005.43	NA	15.3286	NA	NA
I_Pascua	8277	181.933	45.4948	-27.113	-109.354	189	11	0	0	0	19.3857	25.2286	22.2714	74.9714	0.514286	1012.86	NA	15.8571	NA	NA
I_Pascua	8277	181.933	45.4948	-27.113	-109.354	189	12	2	0.000241633	24.1633	20.6286	24.6429	22.6429	76.7	4.97143	1011.86	NA	18.5857	NA	NA
I_Pascua	8277	181.933	45.4948	-27.113	-109.354	189	13	1	0.000120817	12.0817	20	24.4429	22.2286	77.4714	1.54286	1011.14	NA	16.0714	NA	NA
I_Pascua	8277	181.933	45.4948	-27.113	-109.354	189	14	2	0.000241633	24.1633	21.2286	25.6857	23.4571	77.1286	1.6	1013.14	NA	18.0857	NA	NA
I_Pascua	8277	181.933	45.4948	-27.113	-109.354	189	15	0	0	0	20.1	24.7	22.4143	85.6143	12.0857	1006.14	NA	10.8	NA	NA
I_Pascua	8277	181.933	45.4948	-27.113	-109.354	189	16	0	0	0	20.0286	23.7857	21.9143	84.3857	16.4571	1005.43	NA	24.8429	NA	NA
I_Pascua	8277	181.933	45.4948	-27.113	-109.354	189	17	0	0	0	19.2571	23.1	21.1571	71.9	1.74286	1013.57	NA	19.7	NA	NA
I_Pascua	8277	181.933	45.4948	-27.113	-109.354	189	18	0	0	0	17.7286	23.1	20.4286	77.8143	0.914286	1011.86	NA	13.2714	NA	NA
I_Pascua	8277	181.933	45.4948	-27.113	-109.354	189	19	0	0	0	18.9857	23.0143	21.0143	80.5571	8.88571	1009	NA	15.4857	NA	NA
I_Pascua	8277	181.933	45.4948	-27.113	-109.354	189	20	0	0	0	20.4	23.7571	22.0571	81.6143	1.14286	1012	NA	12.8571	NA	NA
I_Pascua	8277	181.933	45.4948	-27.113	-109.354	189	21	0	0	0	18.8	22.9286	20.8857	79.8429	3	1008.14	NA	19.4	NA	NA
I_Pascua	8277	181.933	45.4948	-27.113	-109.354	189	22	0	0	0	16.5429	21.2	18.8857	68.7571	0.457143	1019	NA	16.5	NA	NA
I_Pascua	8277	181.933	45.4948	-27.113	-109.354	189	23	0	0	0	16.2429	21.3429	18.7714	76.5143	1.4	1018.57	NA	16.0714	NA	NA
I_Pascua	8277	181.933	45.4948	-27.113	-109.354	189	24	0	0	0	15.8286	20.2143	18.0429	70.0286	0.371429	1018.71	NA	17.5571	NA	NA
I_Pascua	8277	181.933	45.4948	-27.113	-109.354	189	25	0	0	0	15.3143	20.8714	18.0857	79.9429	0.914286	1014.71	NA	9.88571	NA	NA
I_Pascua	8277	181.933	45.4948	-27.113	-109.354	189	26	0	0	0	17.2	21.4571	19.3429	84.8143	1.45714	1010.43	NA	12.4571	NA	NA
I_Pascua	8277	181.933	45.4948	-27.113	-109.354	189	27	0	0	0	16.9	20.1857	18.5429	85.9286	10.4857	1013.86	NA	22.1571	NA	NA
I_Pascua	8277	181.933	45.4948	-27.113	-109.354	189	28	0	0	0	17.4571	21.7429	19.6	79.5286	1.37143	1015	NA	12.6857	NA	NA
I_Pascua	8277	181.933	45.4948	-27.113	-109.354	189	29	0	0	0	15.4571	20.6286	18.0429	74.9714	0.4	1013.43	NA	14.1571	NA	NA
I_Pascua	8277	181.933	45.4948	-27.113	-109.354	189	30	0	0	0	16.3857	20.4857	18.4429	84.0286	5.94286	1013	NA	15.1286	NA	NA
I_Pascua	8277	181.933	45.4948	-27.113	-109.354	189	31	0	0	0	13.7857	20.1286	16.9571	74.4143	1.14286	1013.14	NA	14.4714	NA	NA
I_Pascua	8277	181.933	45.4948	-27.113	-109.354	189	32	0	0	0	13.8571	20.4286	17.1286	77.7857	1.6	1012.86	NA	10.0857	NA	NA
I_Pascua	8277	181.933	45.4948	-27.113	-109.354	189	33	0	0	0	15.5286	20.7714	18.1429	79.8429	7.25714	1010.86	NA	17.0571	NA	NA
J_fernandez	1033	50.8808	20.3024	-33.754	-80.1139	1650	9	0	0	0	16.6286	19.4857	18.0571	75.8714	1.18571	1017.43	15.2714	9.28571	NA	NA
J_fernandez	1033	50.8808	20.3024	-33.754	-80.1139	1650	10	0	0	0	15.6571	21.5286	18.6	75.0857	0.128571	1015.71	20.1	6.64286	NA	NA
J_fernandez	1033	50.8808	20.3024	-33.754	-80.1139	1650	11	0	0	0	16.3143	21.5429	18.9286	73.0571	6.24286	1015	14.4429	7.14286	NA	NA
J_fernandez	1033	50.8808	20.3024	-33.754	-80.1139	1650	12	0	0	0	16.2714	19.6857	18	69.9286	0.771429	1014.71	11.4	7.48571	NA	NA
J_fernandez	1033	50.8808	20.3024	-33.754	-80.1139	1650	13	0	0	0	15.7857	20.2857	18.0429	75.6429	3.35714	1013.86	10.9	6.51429	NA	NA
J_fernandez	1033	50.8808	20.3024	-33.754	-80.1139	1650	14	0	0	0	16.3	18.7286	17.5286	67.2714	1.08571	1018.71	12.9286	12.9429	NA	NA
J_fernandez	1033	50.8808	20.3024	-33.754	-80.1139	1650	15	0	0	0	15.1429	18.3286	16.7143	67.9143	0.242857	1017.43	12.4	7.68571	NA	NA
J_fernandez	1033	50.8808	20.3024	-33.754	-80.1139	1650	16	0	0	0	14.9714	19.9286	17.4571	76.7857	1.18571	1016.86	10.2714	6.57143	NA	NA
J_fernandez	1033	50.8808	20.3024	-33.754	-80.1139	1650	17	0	0	0	13.4857	18.7857	16.1429	78.7286	8.27143	1010.57	11.3429	6.78571	NA	NA
J_fernandez	1033	50.8808	20.3024	-33.754	-80.1139	1650	18	0	0	0	12.1571	18.6143	15.3857	72.9286	0.771429	1017.57	9.14286	6.97143	NA	NA
J_fernandez	1033	50.8808	20.3024	-33.754	-80.1139	1650	19	0	0	0	14.5	20.5143	17.5	66.9143	0.685714	1016.57	11.3571	7.24286	NA	NA
J_fernandez	1033	50.8808	20.3024	-33.754	-80.1139	1650	20	0	0	0	13.6571	17.6714	15.6571	78.9429	0.485714	1019.86	7.88571	5.54286	NA	NA
J_fernandez	1033	50.8808	20.3024	-33.754	-80.1139	1650	21	0	0	0	11.6286	16.7571	14.2	76.9143	3.35714	1018.29	8.55714	7.11429	NA	NA
J_fernandez	1033	50.8808	20.3024	-33.754	-80.1139	1650	22	0	0	0	13.3	16.2714	14.7857	71.6286	0.528571	1017.57	7.81429	8.37143	NA	NA
J_fernandez	1033	50.8808	20.3024	-33.754	-80.1139	1650	23	0	0	0	10.7286	15.3143	13.0286	71.2143	3.8	1019.29	7.91429	10.1286	NA	NA
J_fernandez	1033	50.8808	20.3024	-33.754	-80.1139	1650	24	0	0	0	10.5143	15.8286	13.1714	75.5857	3.11429	1015.43	7.62857	7.04286	NA	NA
J_fernandez	1033	50.8808	20.3024	-33.754	-80.1139	1650	25	0	0	0	10.7714	15.5429	13.1571	74.7143	8.8	1009.29	6.47143	8.22857	NA	NA
J_fernandez	1033	50.8808	20.3024	-33.754	-80.1139	1650	26	0	0	0	10.5	14.8857	12.7	75.2	8.78571	1013.14	7.78571	7.62857	NA	NA
J_fernandez	1033	50.8808	20.3024	-33.754	-80.1139	1650	27	0	0	0	10.3	15.0571	12.6714	75.4429	5.14286	1016.29	7.38571	8.27143	NA	NA
J_fernandez	1033	50.8808	20.3024	-33.754	-80.1139	1650	28	0	0	0	10.3571	14.5429	12.4571	79.4714	3.15714	1019.29	6.82857	7.34286	NA	NA
J_fernandez	1033	50.8808	20.3024	-33.754	-80.1139	1650	29	0	0	0	10.5143	14.7571	12.6286	81.0143	4.71429	1010.14	6.51429	6.62857	NA	NA
J_fernandez	1033	50.8808	20.3024	-33.754	-80.1139	1650	30	0	0	0	10.0571	14.0286	12.0571	72.1429	1.3	1018.43	7.15714	7.81429	NA	NA
J_fernandez	1033	50.8808	20.3024	-33.754	-80.1139	1650	31	0	0	0	9.68571	14.8571	12.3	76.0857	1.94286	1016.86	9.25714	7.08571	NA	NA
J_fernandez	1033	50.8808	20.3024	-33.754	-80.1139	1650	32	0	0	0	10.2571	14.7714	12.4857	75.0857	1.38571	1020.29	9.72857	7.42857	NA	NA
J_fernandez	1033	50.8808	20.3024	-33.754	-80.1139	1650	33	0	0	0	10.2571	12.2714	11.2857	68.7571	1.21429	1023.29	9.07143	10.8857	NA	NA
La_Cruz	25321	78.0076	324.597	-32.8259	-71.2272	181	9	0	0	0	11.1143	27.3286	19.2286	67.0286	0	995.857	19.9143	1	NA	NA
La_Cruz	25321	78.0076	324.597	-32.8259	-71.2272	181	10	1	3.94929e-05	3.94929	12.2857	28.2143	20.2571	66.3429	0	993.857	19.0429	1.22857	NA	NA
La_Cruz	25321	78.0076	324.597	-32.8259	-71.2272	181	11	0	0	0	11.1286	29.3857	20.2714	65.8286	0	994.429	18.7571	1.11429	NA	NA
La_Cruz	25321	78.0076	324.597	-32.8259	-71.2272	181	12	1	3.94929e-05	3.94929	10.0286	25.3714	17.7143	66.7429	0	996.571	14.9571	0.9	NA	NA
La_Cruz	25321	78.0076	324.597	-32.8259	-71.2272	181	13	2	7.89858e-05	7.89858	10.6857	26.6857	18.6857	66.2429	0.0142857	995.143	13.1429	0.742857	NA	NA
La_Cruz	25321	78.0076	324.597	-32.8259	-71.2272	181	14	3	0.000118479	11.8479	8.68571	27.6286	18.1714	63.2	0	993.714	13.5286	1.08571	NA	NA
La_Cruz	25321	78.0076	324.597	-32.8259	-71.2272	181	15	1	3.94929e-05	3.94929	10.0286	23.6286	16.8286	67.8	0	995.857	10.7	0.857143	NA	NA
La_Cruz	25321	78.0076	324.597	-32.8259	-71.2272	181	16	0	0	0	7.61429	26.7714	17.2	65.1429	0	998.143	11.8286	0.757143	NA	NA
La_Cruz	25321	78.0076	324.597	-32.8259	-71.2272	181	17	1	3.94929e-05	3.94929	10.1571	23.4571	16.8	69.6571	0	996	8.15714	0.485714	NA	NA
La_Cruz	25321	78.0076	324.597	-32.8259	-71.2272	181	18	8	0.000315943	31.5943	7.22857	25.2143	16.2143	61.6	0	997.857	9.98571	0.728571	NA	NA
La_Cruz	25321	78.0076	324.597	-32.8259	-71.2272	181	19	7	0.00027645	27.645	7.88571	25.4286	16.6714	60.9	0	995.571	8.87143	0.757143	NA	NA
La_Cruz	25321	78.0076	324.597	-32.8259	-71.2272	181	20	4	0.000157972	15.7972	6.28571	25.2714	15.7857	58.1857	0	997.143	7.52857	0.6	NA	NA
La_Cruz	25321	78.0076	324.597	-32.8259	-71.2272	181	21	5	0.000197465	19.7465	7.57143	22.4714	15.0143	59.7143	0.0571429	998.429	6.17143	0.471429	NA	NA
La_Cruz	25321	78.0076	324.597	-32.8259	-71.2272	181	22	11	0.000434422	43.4422	9.58571	21.6143	15.6143	69.1429	0.0142857	996.429	4.95714	0.385714	NA	NA
La_Cruz	25321	78.0076	324.597	-32.8259	-71.2272	181	23	15	0.000592394	59.2394	4.52857	17.4857	11.0143	71.9429	0.8	1000.43	6.95714	0.314286	NA	NA
La_Cruz	25321	78.0076	324.597	-32.8259	-71.2272	181	24	9	0.000355436	35.5436	3.54286	18.4571	11	66.8143	2.4	998.714	6.75714	0.542857	NA	NA
La_Cruz	25321	78.0076	324.597	-32.8259	-71.2272	181	25	10	0.000394929	39.4929	8.32857	15.7571	12.0286	78.5857	3.4	997.857	3.54286	0.128571	NA	NA
La_Cruz	25321	78.0076	324.597	-32.8259	-71.2272	181	26	22	0.000868844	86.8844	5.68571	16.6286	11.1286	70.9	3.7	997.857	6.02857	0.0142857	NA	NA
La_Cruz	25321	78.0076	324.597	-32.8259	-71.2272	181	27	12	0.000473915	47.3915	6.2	16.6857	11.4429	76.2286	12.1286	999.429	5.88571	0.0571429	NA	NA
La_Cruz	25321	78.0076	324.597	-32.8259	-71.2272	181	28	19	0.000750365	75.0365	5.97143	19.3429	12.6714	69.4143	0.114286	1001.14	8.1	0.0714286	NA	NA
La_Cruz	25321	78.0076	324.597	-32.8259	-71.2272	181	29	23	0.000908337	90.8337	6.82857	20	13.4286	69.4571	0	996.429	7.37143	0.0714286	NA	NA
La_Cruz	25321	78.0076	324.597	-32.8259	-71.2272	181	30	31	0.00122428	122.428	4.21429	17.0286	10.6	70.7714	3.11429	1001.29	7.34286	0.0285714	NA	NA
La_Cruz	25321	78.0076	324.597	-32.8259	-71.2272	181	31	20	0.000789858	78.9858	4.45714	21.3714	12.8857	63.9714	0	999	9.31429	0.0428571	NA	NA
La_Cruz	25321	78.0076	324.597	-32.8259	-71.2272	181	32	14	0.000552901	55.2901	6.05714	21.6143	13.8429	70.4429	0	999.429	9.94286	0.0428571	NA	NA
La_Cruz	25321	78.0076	324.597	-32.8259	-71.2272	181	33	15	0.000592394	59.2394	2.47143	19.5714	11.0286	64.1857	0	998.429	11.8143	0.157143	NA	NA
La_Ligua	37739	1163.05	32.4483	-32.4499	-71.2326	64	9	0	0	0	NA	NA	NA	NA	NA	NA	NA	NA	NA	NA
La_Ligua	37739	1163.05	32.4483	-32.4499	-71.2326	64	10	0	0	0	NA	NA	NA	NA	NA	NA	NA	NA	NA	NA
La_Ligua	37739	1163.05	32.4483	-32.4499	-71.2326	64	11	0	0	0	NA	NA	NA	NA	NA	NA	NA	NA	NA	NA
La_Ligua	37739	1163.05	32.4483	-32.4499	-71.2326	64	12	2	5.29956e-05	5.29956	NA	NA	NA	NA	NA	NA	NA	NA	NA	NA
La_Ligua	37739	1163.05	32.4483	-32.4499	-71.2326	64	13	0	0	0	NA	NA	NA	NA	NA	NA	NA	NA	NA	NA
La_Ligua	37739	1163.05	32.4483	-32.4499	-71.2326	64	14	1	2.64978e-05	2.64978	NA	NA	NA	NA	NA	NA	NA	NA	NA	NA
La_Ligua	37739	1163.05	32.4483	-32.4499	-71.2326	64	15	0	0	0	NA	NA	NA	NA	NA	NA	NA	NA	NA	NA
La_Ligua	37739	1163.05	32.4483	-32.4499	-71.2326	64	16	0	0	0	NA	NA	NA	NA	NA	NA	NA	NA	NA	NA
La_Ligua	37739	1163.05	32.4483	-32.4499	-71.2326	64	17	0	0	0	NA	NA	NA	NA	NA	NA	NA	NA	NA	NA
La_Ligua	37739	1163.05	32.4483	-32.4499	-71.2326	64	18	1	2.64978e-05	2.64978	NA	NA	NA	NA	NA	NA	NA	NA	NA	NA
La_Ligua	37739	1163.05	32.4483	-32.4499	-71.2326	64	19	2	5.29956e-05	5.29956	NA	NA	NA	NA	NA	NA	NA	NA	NA	NA
La_Ligua	37739	1163.05	32.4483	-32.4499	-71.2326	64	20	10	0.000264978	26.4978	NA	NA	NA	NA	NA	NA	NA	NA	NA	NA
La_Ligua	37739	1163.05	32.4483	-32.4499	-71.2326	64	21	16	0.000423965	42.3965	NA	NA	NA	NA	NA	NA	NA	NA	NA	NA
La_Ligua	37739	1163.05	32.4483	-32.4499	-71.2326	64	22	27	0.00071544	71.544	NA	NA	NA	NA	NA	NA	NA	NA	NA	NA
La_Ligua	37739	1163.05	32.4483	-32.4499	-71.2326	64	23	26	0.000688942	68.8942	NA	NA	NA	NA	NA	NA	NA	NA	NA	NA
La_Ligua	37739	1163.05	32.4483	-32.4499	-71.2326	64	24	34	0.000900925	90.0925	NA	NA	NA	NA	NA	NA	NA	NA	NA	NA
La_Ligua	37739	1163.05	32.4483	-32.4499	-71.2326	64	25	23	0.000609449	60.9449	NA	NA	NA	NA	NA	NA	NA	NA	NA	NA
La_Ligua	37739	1163.05	32.4483	-32.4499	-71.2326	64	26	28	0.000741938	74.1938	NA	NA	NA	NA	NA	NA	NA	NA	NA	NA
La_Ligua	37739	1163.05	32.4483	-32.4499	-71.2326	64	27	32	0.000847929	84.7929	NA	NA	NA	NA	NA	NA	NA	NA	NA	NA
La_Ligua	37739	1163.05	32.4483	-32.4499	-71.2326	64	28	29	0.000768436	76.8436	NA	NA	NA	NA	NA	NA	NA	NA	NA	NA
La_Ligua	37739	1163.05	32.4483	-32.4499	-71.2326	64	29	32	0.000847929	84.7929	NA	NA	NA	NA	NA	NA	NA	NA	NA	NA
La_Ligua	37739	1163.05	32.4483	-32.4499	-71.2326	64	30	33	0.000874427	87.4427	NA	NA	NA	NA	NA	NA	NA	NA	NA	NA
La_Ligua	37739	1163.05	32.4483	-32.4499	-71.2326	64	31	28	0.000741938	74.1938	NA	NA	NA	NA	NA	NA	NA	NA	NA	NA
La_Ligua	37739	1163.05	32.4483	-32.4499	-71.2326	64	32	28	0.000741938	74.1938	NA	NA	NA	NA	NA	NA	NA	NA	NA	NA
La_Ligua	37739	1163.05	32.4483	-32.4499	-71.2326	64	33	38	0.00100692	100.692	NA	NA	NA	NA	NA	NA	NA	NA	NA	NA
Limache	49931	295.89	168.749	-33.0073	-71.2599	103	9	0	0	0	NA	NA	NA	NA	NA	NA	NA	NA	NA	NA
Limache	49931	295.89	168.749	-33.0073	-71.2599	103	10	0	0	0	NA	NA	NA	NA	NA	NA	NA	NA	NA	NA
Limache	49931	295.89	168.749	-33.0073	-71.2599	103	11	0	0	0	NA	NA	NA	NA	NA	NA	NA	NA	NA	NA
Limache	49931	295.89	168.749	-33.0073	-71.2599	103	12	2	4.00553e-05	4.00553	NA	NA	NA	NA	NA	NA	NA	NA	NA	NA
Limache	49931	295.89	168.749	-33.0073	-71.2599	103	13	0	0	0	NA	NA	NA	NA	NA	NA	NA	NA	NA	NA
Limache	49931	295.89	168.749	-33.0073	-71.2599	103	14	5	0.000100138	10.0138	NA	NA	NA	NA	NA	NA	NA	NA	NA	NA
Limache	49931	295.89	168.749	-33.0073	-71.2599	103	15	9	0.000180249	18.0249	NA	NA	NA	NA	NA	NA	NA	NA	NA	NA
Limache	49931	295.89	168.749	-33.0073	-71.2599	103	16	7	0.000140193	14.0193	NA	NA	NA	NA	NA	NA	NA	NA	NA	NA
Limache	49931	295.89	168.749	-33.0073	-71.2599	103	17	1	2.00276e-05	2.00276	NA	NA	NA	NA	NA	NA	NA	NA	NA	NA
Limache	49931	295.89	168.749	-33.0073	-71.2599	103	18	7	0.000140193	14.0193	NA	NA	NA	NA	NA	NA	NA	NA	NA	NA
Limache	49931	295.89	168.749	-33.0073	-71.2599	103	19	24	0.000480663	48.0663	NA	NA	NA	NA	NA	NA	NA	NA	NA	NA
Limache	49931	295.89	168.749	-33.0073	-71.2599	103	20	33	0.000660912	66.0912	NA	NA	NA	NA	NA	NA	NA	NA	NA	NA
Limache	49931	295.89	168.749	-33.0073	-71.2599	103	21	24	0.000480663	48.0663	NA	NA	NA	NA	NA	NA	NA	NA	NA	NA
Limache	49931	295.89	168.749	-33.0073	-71.2599	103	22	33	0.000660912	66.0912	NA	NA	NA	NA	NA	NA	NA	NA	NA	NA
Limache	49931	295.89	168.749	-33.0073	-71.2599	103	23	56	0.00112155	112.155	NA	NA	NA	NA	NA	NA	NA	NA	NA	NA
Limache	49931	295.89	168.749	-33.0073	-71.2599	103	24	60	0.00120166	120.166	NA	NA	NA	NA	NA	NA	NA	NA	NA	NA
Limache	49931	295.89	168.749	-33.0073	-71.2599	103	25	68	0.00136188	136.188	NA	NA	NA	NA	NA	NA	NA	NA	NA	NA
Limache	49931	295.89	168.749	-33.0073	-71.2599	103	26	52	0.00104144	104.144	NA	NA	NA	NA	NA	NA	NA	NA	NA	NA
Limache	49931	295.89	168.749	-33.0073	-71.2599	103	27	45	0.000901244	90.1244	NA	NA	NA	NA	NA	NA	NA	NA	NA	NA
Limache	49931	295.89	168.749	-33.0073	-71.2599	103	28	44	0.000881216	88.1216	NA	NA	NA	NA	NA	NA	NA	NA	NA	NA
Limache	49931	295.89	168.749	-33.0073	-71.2599	103	29	41	0.000821133	82.1133	NA	NA	NA	NA	NA	NA	NA	NA	NA	NA
Limache	49931	295.89	168.749	-33.0073	-71.2599	103	30	23	0.000460636	46.0636	NA	NA	NA	NA	NA	NA	NA	NA	NA	NA
Limache	49931	295.89	168.749	-33.0073	-71.2599	103	31	44	0.000881216	88.1216	NA	NA	NA	NA	NA	NA	NA	NA	NA	NA
Limache	49931	295.89	168.749	-33.0073	-71.2599	103	32	60	0.00120166	120.166	NA	NA	NA	NA	NA	NA	NA	NA	NA	NA
Limache	49931	295.89	168.749	-33.0073	-71.2599	103	33	41	0.000821133	82.1133	NA	NA	NA	NA	NA	NA	NA	NA	NA	NA
Llaillay	26533	349.284	75.964	-32.8416	-70.9559	387	9	0	0	0	11.9	25.3	18.6286	67.8	0	966.714	14.6857	4.78571	NA	NA
Llaillay	26533	349.284	75.964	-32.8416	-70.9559	387	10	0	0	0	12.3571	30.8571	21.5857	64.0857	0	964.857	20.7	6.5	NA	NA
Llaillay	26533	349.284	75.964	-32.8416	-70.9559	387	11	0	0	0	12.4857	28.9286	20.7143	63.6143	0	965.143	16.8429	5.87143	NA	NA
Llaillay	26533	349.284	75.964	-32.8416	-70.9559	387	12	1	3.76889e-05	3.76889	9.74286	24.0571	16.9286	69.1143	0	967	13.9	5.1	NA	NA
Llaillay	26533	349.284	75.964	-32.8416	-70.9559	387	13	2	7.53778e-05	7.53778	10.9286	28.6429	19.8	60.7857	0	966.143	18.5429	6.14286	NA	NA
Llaillay	26533	349.284	75.964	-32.8416	-70.9559	387	14	0	0	0	10.5571	30.7143	20.6429	54.9	0	964.714	18.2571	6.08571	NA	NA
Llaillay	26533	349.284	75.964	-32.8416	-70.9559	387	15	0	0	0	11.1571	25.8	18.4857	65.1714	0.5	966.857	14.8571	6.17143	NA	NA
Llaillay	26533	349.284	75.964	-32.8416	-70.9559	387	16	0	0	0	8.58571	25.6286	17.1	65.1714	0	969.286	13.4857	3.84286	NA	NA
Llaillay	26533	349.284	75.964	-32.8416	-70.9559	387	17	1	3.76889e-05	3.76889	10.1571	24.2	17.1857	68.8	0	967.286	11.7571	4.55714	NA	NA
Llaillay	26533	349.284	75.964	-32.8416	-70.9559	387	18	2	7.53778e-05	7.53778	6.9	25.8857	16.3714	57.2143	0	968.857	17.0286	4.45714	NA	NA
Llaillay	26533	349.284	75.964	-32.8416	-70.9559	387	19	5	0.000188445	18.8445	7.7	27.3	17.5	53.9	0	966.714	15.3143	4.52857	NA	NA
Llaillay	26533	349.284	75.964	-32.8416	-70.9559	387	20	31	0.00116836	116.836	8.48571	25.4571	16.9571	51.0286	0	968.286	12.6714	5.08571	NA	NA
Llaillay	26533	349.284	75.964	-32.8416	-70.9559	387	21	23	0.000866845	86.6845	6.17143	21.9286	14.0714	62.1286	0	970	12.0857	3.52857	NA	NA
Llaillay	26533	349.284	75.964	-32.8416	-70.9559	387	22	21	0.000791467	79.1467	8.5	20.4333	14.4833	70.7333	0	967	9.2	3.53333	NA	NA
Llaillay	26533	349.284	75.964	-32.8416	-70.9559	387	23	28	0.00105529	105.529	4.2	17.1	10.6429	71.7286	1.17143	971.143	9.14286	3.75714	NA	NA
Llaillay	26533	349.284	75.964	-32.8416	-70.9559	387	24	17	0.000640712	64.0712	2.11429	16.8714	9.48571	71.1286	2.94286	969.714	10.0143	3.14286	NA	NA
Llaillay	26533	349.284	75.964	-32.8416	-70.9559	387	25	21	0.000791467	79.1467	6.87143	14.2857	10.5714	82.3429	1.8	968.714	4.88571	2.81429	NA	NA
Llaillay	26533	349.284	75.964	-32.8416	-70.9559	387	26	16	0.000603023	60.3023	4.94286	13.5143	9.22857	77.9	4.4	968.857	6.88571	2.6	NA	NA
Llaillay	26533	349.284	75.964	-32.8416	-70.9559	387	27	17	0.000640712	64.0712	4.91429	14.5286	9.71429	80.5	6.58571	970.143	6.55714	3	NA	NA
Llaillay	26533	349.284	75.964	-32.8416	-70.9559	387	28	24	0.000904534	90.4534	5.72857	16.6286	11.1857	72.2429	0.214286	972	8.92857	2.41429	NA	NA
Llaillay	26533	349.284	75.964	-32.8416	-70.9559	387	29	12	0.000452267	45.2267	5.31429	18.5429	11.9286	71.3857	0	967.571	10.5714	3.08571	NA	NA
Llaillay	26533	349.284	75.964	-32.8416	-70.9559	387	30	13	0.000489956	48.9956	3.55714	14.4429	9.01429	74.3714	2.48571	972	9.15714	2.7	NA	NA
Llaillay	26533	349.284	75.964	-32.8416	-70.9559	387	31	19	0.000716089	71.6089	3.84286	20.2286	12.0429	63.0571	0	970.286	12.7286	3.2	NA	NA
Llaillay	26533	349.284	75.964	-32.8416	-70.9559	387	32	10	0.000376889	37.6889	6.84286	22.7143	14.7857	65.6143	0	969.857	16.0143	4.87143	NA	NA
Llaillay	26533	349.284	75.964	-32.8416	-70.9559	387	33	4	0.000150756	15.0756	2.98571	19.1429	11.0714	60.9571	0	969.286	17.2143	4.62857	NA	NA
Los_Andes	68093	1251.38	54.4143	-32.8344	-70.5974	829	9	0	0	0	NA	NA	NA	NA	NA	NA	NA	NA	NA	NA
Los_Andes	68093	1251.38	54.4143	-32.8344	-70.5974	829	10	0	0	0	NA	NA	NA	NA	NA	NA	NA	NA	NA	NA
Los_Andes	68093	1251.38	54.4143	-32.8344	-70.5974	829	11	0	0	0	NA	NA	NA	NA	NA	NA	NA	NA	NA	NA
Los_Andes	68093	1251.38	54.4143	-32.8344	-70.5974	829	12	2	2.93716e-05	2.93716	NA	NA	NA	NA	NA	NA	NA	NA	NA	NA
Los_Andes	68093	1251.38	54.4143	-32.8344	-70.5974	829	13	3	4.40574e-05	4.40574	NA	NA	NA	NA	NA	NA	NA	NA	NA	NA
Los_Andes	68093	1251.38	54.4143	-32.8344	-70.5974	829	14	0	0	0	NA	NA	NA	NA	NA	NA	NA	NA	NA	NA
Los_Andes	68093	1251.38	54.4143	-32.8344	-70.5974	829	15	3	4.40574e-05	4.40574	NA	NA	NA	NA	NA	NA	NA	NA	NA	NA
Los_Andes	68093	1251.38	54.4143	-32.8344	-70.5974	829	16	0	0	0	NA	NA	NA	NA	NA	NA	NA	NA	NA	NA
Los_Andes	68093	1251.38	54.4143	-32.8344	-70.5974	829	17	2	2.93716e-05	2.93716	NA	NA	NA	NA	NA	NA	NA	NA	NA	NA
Los_Andes	68093	1251.38	54.4143	-32.8344	-70.5974	829	18	9	0.000132172	13.2172	NA	NA	NA	NA	NA	NA	NA	NA	NA	NA
Los_Andes	68093	1251.38	54.4143	-32.8344	-70.5974	829	19	20	0.000293716	29.3716	NA	NA	NA	NA	NA	NA	NA	NA	NA	NA
Los_Andes	68093	1251.38	54.4143	-32.8344	-70.5974	829	20	56	0.000822405	82.2405	NA	NA	NA	NA	NA	NA	NA	NA	NA	NA
Los_Andes	68093	1251.38	54.4143	-32.8344	-70.5974	829	21	80	0.00117486	117.486	NA	NA	NA	NA	NA	NA	NA	NA	NA	NA
Los_Andes	68093	1251.38	54.4143	-32.8344	-70.5974	829	22	83	0.00121892	121.892	NA	NA	NA	NA	NA	NA	NA	NA	NA	NA
Los_Andes	68093	1251.38	54.4143	-32.8344	-70.5974	829	23	124	0.00182104	182.104	NA	NA	NA	NA	NA	NA	NA	NA	NA	NA
Los_Andes	68093	1251.38	54.4143	-32.8344	-70.5974	829	24	95	0.00139515	139.515	NA	NA	NA	NA	NA	NA	NA	NA	NA	NA
Los_Andes	68093	1251.38	54.4143	-32.8344	-70.5974	829	25	86	0.00126298	126.298	NA	NA	NA	NA	NA	NA	NA	NA	NA	NA
Los_Andes	68093	1251.38	54.4143	-32.8344	-70.5974	829	26	76	0.00111612	111.612	NA	NA	NA	NA	NA	NA	NA	NA	NA	NA
Los_Andes	68093	1251.38	54.4143	-32.8344	-70.5974	829	27	71	0.00104269	104.269	NA	NA	NA	NA	NA	NA	NA	NA	NA	NA
Los_Andes	68093	1251.38	54.4143	-32.8344	-70.5974	829	28	54	0.000793033	79.3033	NA	NA	NA	NA	NA	NA	NA	NA	NA	NA
Los_Andes	68093	1251.38	54.4143	-32.8344	-70.5974	829	29	61	0.000895834	89.5834	NA	NA	NA	NA	NA	NA	NA	NA	NA	NA
Los_Andes	68093	1251.38	54.4143	-32.8344	-70.5974	829	30	50	0.00073429	73.429	NA	NA	NA	NA	NA	NA	NA	NA	NA	NA
Los_Andes	68093	1251.38	54.4143	-32.8344	-70.5974	829	31	23	0.000337773	33.7773	NA	NA	NA	NA	NA	NA	NA	NA	NA	NA
Los_Andes	68093	1251.38	54.4143	-32.8344	-70.5974	829	32	24	0.000352459	35.2459	NA	NA	NA	NA	NA	NA	NA	NA	NA	NA
Los_Andes	68093	1251.38	54.4143	-32.8344	-70.5974	829	33	8	0.000117486	11.7486	NA	NA	NA	NA	NA	NA	NA	NA	NA	NA
Nogales	23490	405.373	57.9466	-32.7334	-71.2043	228	9	0	0	0	NA	NA	NA	NA	NA	NA	NA	NA	NA	NA
Nogales	23490	405.373	57.9466	-32.7334	-71.2043	228	10	0	0	0	NA	NA	NA	NA	NA	NA	NA	NA	NA	NA
Nogales	23490	405.373	57.9466	-32.7334	-71.2043	228	11	0	0	0	NA	NA	NA	NA	NA	NA	NA	NA	NA	NA
Nogales	23490	405.373	57.9466	-32.7334	-71.2043	228	12	0	0	0	NA	NA	NA	NA	NA	NA	NA	NA	NA	NA
Nogales	23490	405.373	57.9466	-32.7334	-71.2043	228	13	0	0	0	NA	NA	NA	NA	NA	NA	NA	NA	NA	NA
Nogales	23490	405.373	57.9466	-32.7334	-71.2043	228	14	0	0	0	NA	NA	NA	NA	NA	NA	NA	NA	NA	NA
Nogales	23490	405.373	57.9466	-32.7334	-71.2043	228	15	0	0	0	NA	NA	NA	NA	NA	NA	NA	NA	NA	NA
Nogales	23490	405.373	57.9466	-32.7334	-71.2043	228	16	0	0	0	NA	NA	NA	NA	NA	NA	NA	NA	NA	NA
Nogales	23490	405.373	57.9466	-32.7334	-71.2043	228	17	0	0	0	NA	NA	NA	NA	NA	NA	NA	NA	NA	NA
Nogales	23490	405.373	57.9466	-32.7334	-71.2043	228	18	2	8.51426e-05	8.51426	NA	NA	NA	NA	NA	NA	NA	NA	NA	NA
Nogales	23490	405.373	57.9466	-32.7334	-71.2043	228	19	4	0.000170285	17.0285	NA	NA	NA	NA	NA	NA	NA	NA	NA	NA
Nogales	23490	405.373	57.9466	-32.7334	-71.2043	228	20	6	0.000255428	25.5428	NA	NA	NA	NA	NA	NA	NA	NA	NA	NA
Nogales	23490	405.373	57.9466	-32.7334	-71.2043	228	21	6	0.000255428	25.5428	NA	NA	NA	NA	NA	NA	NA	NA	NA	NA
Nogales	23490	405.373	57.9466	-32.7334	-71.2043	228	22	7	0.000297999	29.7999	NA	NA	NA	NA	NA	NA	NA	NA	NA	NA
Nogales	23490	405.373	57.9466	-32.7334	-71.2043	228	23	8	0.00034057	34.057	NA	NA	NA	NA	NA	NA	NA	NA	NA	NA
Nogales	23490	405.373	57.9466	-32.7334	-71.2043	228	24	15	0.00063857	63.857	NA	NA	NA	NA	NA	NA	NA	NA	NA	NA
Nogales	23490	405.373	57.9466	-32.7334	-71.2043	228	25	15	0.00063857	63.857	NA	NA	NA	NA	NA	NA	NA	NA	NA	NA
Nogales	23490	405.373	57.9466	-32.7334	-71.2043	228	26	12	0.000510856	51.0856	NA	NA	NA	NA	NA	NA	NA	NA	NA	NA
Nogales	23490	405.373	57.9466	-32.7334	-71.2043	228	27	19	0.000808855	80.8855	NA	NA	NA	NA	NA	NA	NA	NA	NA	NA
Nogales	23490	405.373	57.9466	-32.7334	-71.2043	228	28	18	0.000766284	76.6284	NA	NA	NA	NA	NA	NA	NA	NA	NA	NA
Nogales	23490	405.373	57.9466	-32.7334	-71.2043	228	29	35	0.00149	149	NA	NA	NA	NA	NA	NA	NA	NA	NA	NA
Nogales	23490	405.373	57.9466	-32.7334	-71.2043	228	30	28	0.001192	119.2	NA	NA	NA	NA	NA	NA	NA	NA	NA	NA
Nogales	23490	405.373	57.9466	-32.7334	-71.2043	228	31	23	0.00097914	97.914	NA	NA	NA	NA	NA	NA	NA	NA	NA	NA
Nogales	23490	405.373	57.9466	-32.7334	-71.2043	228	32	33	0.00140485	140.485	NA	NA	NA	NA	NA	NA	NA	NA	NA	NA
Nogales	23490	405.373	57.9466	-32.7334	-71.2043	228	33	31	0.00131971	131.971	NA	NA	NA	NA	NA	NA	NA	NA	NA	NA
Olmué	19266	230.791	83.4781	-32.9961	-71.1812	151	9	0	0	0	NA	NA	NA	NA	NA	NA	NA	NA	NA	NA
Olmué	19266	230.791	83.4781	-32.9961	-71.1812	151	10	0	0	0	NA	NA	NA	NA	NA	NA	NA	NA	NA	NA
Olmué	19266	230.791	83.4781	-32.9961	-71.1812	151	11	0	0	0	NA	NA	NA	NA	NA	NA	NA	NA	NA	NA
Olmué	19266	230.791	83.4781	-32.9961	-71.1812	151	12	0	0	0	NA	NA	NA	NA	NA	NA	NA	NA	NA	NA
Olmué	19266	230.791	83.4781	-32.9961	-71.1812	151	13	0	0	0	NA	NA	NA	NA	NA	NA	NA	NA	NA	NA
Olmué	19266	230.791	83.4781	-32.9961	-71.1812	151	14	1	5.19049e-05	5.19049	NA	NA	NA	NA	NA	NA	NA	NA	NA	NA
Olmué	19266	230.791	83.4781	-32.9961	-71.1812	151	15	1	5.19049e-05	5.19049	NA	NA	NA	NA	NA	NA	NA	NA	NA	NA
Olmué	19266	230.791	83.4781	-32.9961	-71.1812	151	16	1	5.19049e-05	5.19049	NA	NA	NA	NA	NA	NA	NA	NA	NA	NA
Olmué	19266	230.791	83.4781	-32.9961	-71.1812	151	17	0	0	0	NA	NA	NA	NA	NA	NA	NA	NA	NA	NA
Olmué	19266	230.791	83.4781	-32.9961	-71.1812	151	18	0	0	0	NA	NA	NA	NA	NA	NA	NA	NA	NA	NA
Olmué	19266	230.791	83.4781	-32.9961	-71.1812	151	19	2	0.00010381	10.381	NA	NA	NA	NA	NA	NA	NA	NA	NA	NA
Olmué	19266	230.791	83.4781	-32.9961	-71.1812	151	20	5	0.000259525	25.9525	NA	NA	NA	NA	NA	NA	NA	NA	NA	NA
Olmué	19266	230.791	83.4781	-32.9961	-71.1812	151	21	11	0.000570954	57.0954	NA	NA	NA	NA	NA	NA	NA	NA	NA	NA
Olmué	19266	230.791	83.4781	-32.9961	-71.1812	151	22	6	0.000311429	31.1429	NA	NA	NA	NA	NA	NA	NA	NA	NA	NA
Olmué	19266	230.791	83.4781	-32.9961	-71.1812	151	23	12	0.000622859	62.2859	NA	NA	NA	NA	NA	NA	NA	NA	NA	NA
Olmué	19266	230.791	83.4781	-32.9961	-71.1812	151	24	15	0.000778574	77.8574	NA	NA	NA	NA	NA	NA	NA	NA	NA	NA
Olmué	19266	230.791	83.4781	-32.9961	-71.1812	151	25	13	0.000674764	67.4764	NA	NA	NA	NA	NA	NA	NA	NA	NA	NA
Olmué	19266	230.791	83.4781	-32.9961	-71.1812	151	26	6	0.000311429	31.1429	NA	NA	NA	NA	NA	NA	NA	NA	NA	NA
Olmué	19266	230.791	83.4781	-32.9961	-71.1812	151	27	15	0.000778574	77.8574	NA	NA	NA	NA	NA	NA	NA	NA	NA	NA
Olmué	19266	230.791	83.4781	-32.9961	-71.1812	151	28	12	0.000622859	62.2859	NA	NA	NA	NA	NA	NA	NA	NA	NA	NA
Olmué	19266	230.791	83.4781	-32.9961	-71.1812	151	29	17	0.000882383	88.2383	NA	NA	NA	NA	NA	NA	NA	NA	NA	NA
Olmué	19266	230.791	83.4781	-32.9961	-71.1812	151	30	13	0.000674764	67.4764	NA	NA	NA	NA	NA	NA	NA	NA	NA	NA
Olmué	19266	230.791	83.4781	-32.9961	-71.1812	151	31	19	0.000986193	98.6193	NA	NA	NA	NA	NA	NA	NA	NA	NA	NA
Olmué	19266	230.791	83.4781	-32.9961	-71.1812	151	32	26	0.00134953	134.953	NA	NA	NA	NA	NA	NA	NA	NA	NA	NA
Olmué	19266	230.791	83.4781	-32.9961	-71.1812	151	33	36	0.00186858	186.858	NA	NA	NA	NA	NA	NA	NA	NA	NA	NA
Panquehue	7633	120.659	63.2609	-32.7713	-70.8366	523	9	0	0	0	NA	NA	NA	NA	NA	NA	NA	NA	NA	NA
Panquehue	7633	120.659	63.2609	-32.7713	-70.8366	523	10	0	0	0	NA	NA	NA	NA	NA	NA	NA	NA	NA	NA
Panquehue	7633	120.659	63.2609	-32.7713	-70.8366	523	11	0	0	0	NA	NA	NA	NA	NA	NA	NA	NA	NA	NA
Panquehue	7633	120.659	63.2609	-32.7713	-70.8366	523	12	0	0	0	NA	NA	NA	NA	NA	NA	NA	NA	NA	NA
Panquehue	7633	120.659	63.2609	-32.7713	-70.8366	523	13	0	0	0	NA	NA	NA	NA	NA	NA	NA	NA	NA	NA
Panquehue	7633	120.659	63.2609	-32.7713	-70.8366	523	14	0	0	0	NA	NA	NA	NA	NA	NA	NA	NA	NA	NA
Panquehue	7633	120.659	63.2609	-32.7713	-70.8366	523	15	0	0	0	NA	NA	NA	NA	NA	NA	NA	NA	NA	NA
Panquehue	7633	120.659	63.2609	-32.7713	-70.8366	523	16	0	0	0	NA	NA	NA	NA	NA	NA	NA	NA	NA	NA
Panquehue	7633	120.659	63.2609	-32.7713	-70.8366	523	17	0	0	0	NA	NA	NA	NA	NA	NA	NA	NA	NA	NA
Panquehue	7633	120.659	63.2609	-32.7713	-70.8366	523	18	0	0	0	NA	NA	NA	NA	NA	NA	NA	NA	NA	NA
Panquehue	7633	120.659	63.2609	-32.7713	-70.8366	523	19	3	0.00039303	39.303	NA	NA	NA	NA	NA	NA	NA	NA	NA	NA
Panquehue	7633	120.659	63.2609	-32.7713	-70.8366	523	20	5	0.00065505	65.505	NA	NA	NA	NA	NA	NA	NA	NA	NA	NA
Panquehue	7633	120.659	63.2609	-32.7713	-70.8366	523	21	6	0.000786061	78.6061	NA	NA	NA	NA	NA	NA	NA	NA	NA	NA
Panquehue	7633	120.659	63.2609	-32.7713	-70.8366	523	22	4	0.00052404	52.404	NA	NA	NA	NA	NA	NA	NA	NA	NA	NA
Panquehue	7633	120.659	63.2609	-32.7713	-70.8366	523	23	8	0.00104808	104.808	NA	NA	NA	NA	NA	NA	NA	NA	NA	NA
Panquehue	7633	120.659	63.2609	-32.7713	-70.8366	523	24	4	0.00052404	52.404	NA	NA	NA	NA	NA	NA	NA	NA	NA	NA
Panquehue	7633	120.659	63.2609	-32.7713	-70.8366	523	25	9	0.00117909	117.909	NA	NA	NA	NA	NA	NA	NA	NA	NA	NA
Panquehue	7633	120.659	63.2609	-32.7713	-70.8366	523	26	7	0.000917071	91.7071	NA	NA	NA	NA	NA	NA	NA	NA	NA	NA
Panquehue	7633	120.659	63.2609	-32.7713	-70.8366	523	27	7	0.000917071	91.7071	NA	NA	NA	NA	NA	NA	NA	NA	NA	NA
Panquehue	7633	120.659	63.2609	-32.7713	-70.8366	523	28	15	0.00196515	196.515	NA	NA	NA	NA	NA	NA	NA	NA	NA	NA
Panquehue	7633	120.659	63.2609	-32.7713	-70.8366	523	29	22	0.00288222	288.222	NA	NA	NA	NA	NA	NA	NA	NA	NA	NA
Panquehue	7633	120.659	63.2609	-32.7713	-70.8366	523	30	10	0.0013101	131.01	NA	NA	NA	NA	NA	NA	NA	NA	NA	NA
Panquehue	7633	120.659	63.2609	-32.7713	-70.8366	523	31	0	0	0	NA	NA	NA	NA	NA	NA	NA	NA	NA	NA
Panquehue	7633	120.659	63.2609	-32.7713	-70.8366	523	32	2	0.00026202	26.202	NA	NA	NA	NA	NA	NA	NA	NA	NA	NA
Panquehue	7633	120.659	63.2609	-32.7713	-70.8366	523	33	3	0.00039303	39.303	NA	NA	NA	NA	NA	NA	NA	NA	NA	NA
Papudo	6201	166.394	37.267	-32.5072	-71.4485	44	9	0	0	0	NA	NA	NA	NA	NA	NA	NA	NA	NA	NA
Papudo	6201	166.394	37.267	-32.5072	-71.4485	44	10	0	0	0	NA	NA	NA	NA	NA	NA	NA	NA	NA	NA
Papudo	6201	166.394	37.267	-32.5072	-71.4485	44	11	0	0	0	NA	NA	NA	NA	NA	NA	NA	NA	NA	NA
Papudo	6201	166.394	37.267	-32.5072	-71.4485	44	12	0	0	0	NA	NA	NA	NA	NA	NA	NA	NA	NA	NA
Papudo	6201	166.394	37.267	-32.5072	-71.4485	44	13	0	0	0	NA	NA	NA	NA	NA	NA	NA	NA	NA	NA
Papudo	6201	166.394	37.267	-32.5072	-71.4485	44	14	1	0.000161264	16.1264	NA	NA	NA	NA	NA	NA	NA	NA	NA	NA
Papudo	6201	166.394	37.267	-32.5072	-71.4485	44	15	0	0	0	NA	NA	NA	NA	NA	NA	NA	NA	NA	NA
Papudo	6201	166.394	37.267	-32.5072	-71.4485	44	16	1	0.000161264	16.1264	NA	NA	NA	NA	NA	NA	NA	NA	NA	NA
Papudo	6201	166.394	37.267	-32.5072	-71.4485	44	17	0	0	0	NA	NA	NA	NA	NA	NA	NA	NA	NA	NA
Papudo	6201	166.394	37.267	-32.5072	-71.4485	44	18	0	0	0	NA	NA	NA	NA	NA	NA	NA	NA	NA	NA
Papudo	6201	166.394	37.267	-32.5072	-71.4485	44	19	0	0	0	NA	NA	NA	NA	NA	NA	NA	NA	NA	NA
Papudo	6201	166.394	37.267	-32.5072	-71.4485	44	20	6	0.000967586	96.7586	NA	NA	NA	NA	NA	NA	NA	NA	NA	NA
Papudo	6201	166.394	37.267	-32.5072	-71.4485	44	21	4	0.000645057	64.5057	NA	NA	NA	NA	NA	NA	NA	NA	NA	NA
Papudo	6201	166.394	37.267	-32.5072	-71.4485	44	22	12	0.00193517	193.517	NA	NA	NA	NA	NA	NA	NA	NA	NA	NA
Papudo	6201	166.394	37.267	-32.5072	-71.4485	44	23	11	0.00177391	177.391	NA	NA	NA	NA	NA	NA	NA	NA	NA	NA
Papudo	6201	166.394	37.267	-32.5072	-71.4485	44	24	10	0.00161264	161.264	NA	NA	NA	NA	NA	NA	NA	NA	NA	NA
Papudo	6201	166.394	37.267	-32.5072	-71.4485	44	25	7	0.00112885	112.885	NA	NA	NA	NA	NA	NA	NA	NA	NA	NA
Papudo	6201	166.394	37.267	-32.5072	-71.4485	44	26	3	0.000483793	48.3793	NA	NA	NA	NA	NA	NA	NA	NA	NA	NA
Papudo	6201	166.394	37.267	-32.5072	-71.4485	44	27	4	0.000645057	64.5057	NA	NA	NA	NA	NA	NA	NA	NA	NA	NA
Papudo	6201	166.394	37.267	-32.5072	-71.4485	44	28	3	0.000483793	48.3793	NA	NA	NA	NA	NA	NA	NA	NA	NA	NA
Papudo	6201	166.394	37.267	-32.5072	-71.4485	44	29	2	0.000322529	32.2529	NA	NA	NA	NA	NA	NA	NA	NA	NA	NA
Papudo	6201	166.394	37.267	-32.5072	-71.4485	44	30	5	0.000806322	80.6322	NA	NA	NA	NA	NA	NA	NA	NA	NA	NA
Papudo	6201	166.394	37.267	-32.5072	-71.4485	44	31	5	0.000806322	80.6322	NA	NA	NA	NA	NA	NA	NA	NA	NA	NA
Papudo	6201	166.394	37.267	-32.5072	-71.4485	44	32	2	0.000322529	32.2529	NA	NA	NA	NA	NA	NA	NA	NA	NA	NA
Papudo	6201	166.394	37.267	-32.5072	-71.4485	44	33	6	0.000967586	96.7586	NA	NA	NA	NA	NA	NA	NA	NA	NA	NA
Petorca	10558	1514.84	6.96971	-32.2503	-70.924	534	9	0	0	0	NA	NA	NA	NA	NA	NA	NA	NA	NA	NA
Petorca	10558	1514.84	6.96971	-32.2503	-70.924	534	10	0	0	0	NA	NA	NA	NA	NA	NA	NA	NA	NA	NA
Petorca	10558	1514.84	6.96971	-32.2503	-70.924	534	11	0	0	0	NA	NA	NA	NA	NA	NA	NA	NA	NA	NA
Petorca	10558	1514.84	6.96971	-32.2503	-70.924	534	12	1	9.47149e-05	9.47149	NA	NA	NA	NA	NA	NA	NA	NA	NA	NA
Petorca	10558	1514.84	6.96971	-32.2503	-70.924	534	13	4	0.00037886	37.886	NA	NA	NA	NA	NA	NA	NA	NA	NA	NA
Petorca	10558	1514.84	6.96971	-32.2503	-70.924	534	14	1	9.47149e-05	9.47149	NA	NA	NA	NA	NA	NA	NA	NA	NA	NA
Petorca	10558	1514.84	6.96971	-32.2503	-70.924	534	15	0	0	0	NA	NA	NA	NA	NA	NA	NA	NA	NA	NA
Petorca	10558	1514.84	6.96971	-32.2503	-70.924	534	16	0	0	0	NA	NA	NA	NA	NA	NA	NA	NA	NA	NA
Petorca	10558	1514.84	6.96971	-32.2503	-70.924	534	17	0	0	0	NA	NA	NA	NA	NA	NA	NA	NA	NA	NA
Petorca	10558	1514.84	6.96971	-32.2503	-70.924	534	18	0	0	0	NA	NA	NA	NA	NA	NA	NA	NA	NA	NA
Petorca	10558	1514.84	6.96971	-32.2503	-70.924	534	19	1	9.47149e-05	9.47149	NA	NA	NA	NA	NA	NA	NA	NA	NA	NA
Petorca	10558	1514.84	6.96971	-32.2503	-70.924	534	20	4	0.00037886	37.886	NA	NA	NA	NA	NA	NA	NA	NA	NA	NA
Petorca	10558	1514.84	6.96971	-32.2503	-70.924	534	21	4	0.00037886	37.886	NA	NA	NA	NA	NA	NA	NA	NA	NA	NA
Petorca	10558	1514.84	6.96971	-32.2503	-70.924	534	22	9	0.000852434	85.2434	NA	NA	NA	NA	NA	NA	NA	NA	NA	NA
Petorca	10558	1514.84	6.96971	-32.2503	-70.924	534	23	4	0.00037886	37.886	NA	NA	NA	NA	NA	NA	NA	NA	NA	NA
Petorca	10558	1514.84	6.96971	-32.2503	-70.924	534	24	5	0.000473575	47.3575	NA	NA	NA	NA	NA	NA	NA	NA	NA	NA
Petorca	10558	1514.84	6.96971	-32.2503	-70.924	534	25	9	0.000852434	85.2434	NA	NA	NA	NA	NA	NA	NA	NA	NA	NA
Petorca	10558	1514.84	6.96971	-32.2503	-70.924	534	26	9	0.000852434	85.2434	NA	NA	NA	NA	NA	NA	NA	NA	NA	NA
Petorca	10558	1514.84	6.96971	-32.2503	-70.924	534	27	3	0.000284145	28.4145	NA	NA	NA	NA	NA	NA	NA	NA	NA	NA
Petorca	10558	1514.84	6.96971	-32.2503	-70.924	534	28	4	0.00037886	37.886	NA	NA	NA	NA	NA	NA	NA	NA	NA	NA
Petorca	10558	1514.84	6.96971	-32.2503	-70.924	534	29	5	0.000473575	47.3575	NA	NA	NA	NA	NA	NA	NA	NA	NA	NA
Petorca	10558	1514.84	6.96971	-32.2503	-70.924	534	30	5	0.000473575	47.3575	NA	NA	NA	NA	NA	NA	NA	NA	NA	NA
Petorca	10558	1514.84	6.96971	-32.2503	-70.924	534	31	6	0.000568289	56.8289	NA	NA	NA	NA	NA	NA	NA	NA	NA	NA
Petorca	10558	1514.84	6.96971	-32.2503	-70.924	534	32	5	0.000473575	47.3575	NA	NA	NA	NA	NA	NA	NA	NA	NA	NA
Petorca	10558	1514.84	6.96971	-32.2503	-70.924	534	33	11	0.00104186	104.186	NA	NA	NA	NA	NA	NA	NA	NA	NA	NA
Puchuncavi	20071	300.429	66.8078	-32.7221	-71.4116	37	9	0	0	0	11.4714	21.5714	16.5286	65.4857	0	996.143	19.2571	3.45714	13.4286	33.5714
Puchuncavi	20071	300.429	66.8078	-32.7221	-71.4116	37	10	0	0	0	11.8286	21.9	16.8571	68.1	0	994.571	17.9857	3.24286	13.4286	31.7143
Puchuncavi	20071	300.429	66.8078	-32.7221	-71.4116	37	11	0	0	0	11.5714	22.7143	17.1429	65.5143	0	995	20.1714	3.38571	12	32.5714
Puchuncavi	20071	300.429	66.8078	-32.7221	-71.4116	37	12	0	0	0	11.3143	20.4714	15.8857	62.1429	0	997.143	15.4857	3.4	11.5714	29.5714
Puchuncavi	20071	300.429	66.8078	-32.7221	-71.4116	37	13	0	0	0	11.5286	21.0286	16.3	68.3286	0.171429	995.429	12.3857	2.8	10	27.2857
Puchuncavi	20071	300.429	66.8078	-32.7221	-71.4116	37	14	0	0	0	9.51429	21.5714	15.5714	62.8143	0	994.143	15.9429	3.34286	17.8571	47.1429
Puchuncavi	20071	300.429	66.8078	-32.7221	-71.4116	37	15	0	0	0	10.2286	18.7571	14.4857	66.5143	0	996.429	9.95714	2.78571	16.5714	40.1429
Puchuncavi	20071	300.429	66.8078	-32.7221	-71.4116	37	16	0	0	0	8.31429	21.1429	14.7429	64.5286	0	998.286	14.5571	3.11429	19.2857	41.7143
Puchuncavi	20071	300.429	66.8078	-32.7221	-71.4116	37	17	0	0	0	10.9286	19.7714	15.3286	65.7286	0	996.714	10.1	3.2	10.8571	35
Puchuncavi	20071	300.429	66.8078	-32.7221	-71.4116	37	18	0	0	0	8.08571	20.3429	14.2143	61.2714	0	998	13.2857	3.87143	13.7143	41.5714
Puchuncavi	20071	300.429	66.8078	-32.7221	-71.4116	37	19	4	0.000199293	19.9293	7.77143	20.3714	14.0429	61.7429	0	995.857	11.4429	3.04286	NA	48.7143
Puchuncavi	20071	300.429	66.8078	-32.7221	-71.4116	37	20	11	0.000548054	54.8054	7.15714	19.5857	13.3857	60.0857	0	997.143	9.81429	3.07143	20.2857	55.8571
Puchuncavi	20071	300.429	66.8078	-32.7221	-71.4116	37	21	5	0.000249116	24.9116	8.15714	18.7571	13.4571	57.0429	0.0142857	998.571	7.78571	2.92857	16.5714	45.4286
Puchuncavi	20071	300.429	66.8078	-32.7221	-71.4116	37	22	8	0.000398585	39.8585	9.64286	18.0429	13.8571	65.3143	0.4	996.571	6.08571	2.41429	17.7143	50.1429
Puchuncavi	20071	300.429	66.8078	-32.7221	-71.4116	37	23	25	0.00124558	124.558	5.51429	14.4429	9.95714	70.2571	2.22857	1000.29	8.02857	3.21429	19.7143	37.5714
Puchuncavi	20071	300.429	66.8078	-32.7221	-71.4116	37	24	18	0.000896816	89.6816	5.52857	15.8571	10.6714	63.8429	4.84286	998.714	8.77143	3.61429	19.2857	40.7143
Puchuncavi	20071	300.429	66.8078	-32.7221	-71.4116	37	25	20	0.000996463	99.6463	9.32857	14.5571	11.9571	69.9571	3.44286	997.571	3.91429	3.42857	12.9286	26.5714
Puchuncavi	20071	300.429	66.8078	-32.7221	-71.4116	37	26	12	0.000597878	59.7878	7.05714	14.8429	10.9571	63.4714	5.64286	997.571	7.11429	3.3	18.1429	31.1429
Puchuncavi	20071	300.429	66.8078	-32.7221	-71.4116	37	27	8	0.000398585	39.8585	7.85714	15.0429	11.4571	68.5857	11.2	999.143	6.51429	4.38571	16.6667	28.2857
Puchuncavi	20071	300.429	66.8078	-32.7221	-71.4116	37	28	8	0.000398585	39.8585	6.74286	15.6714	11.2	70.6	0.285714	1000.71	8.57143	2.6	18	38
Puchuncavi	20071	300.429	66.8078	-32.7221	-71.4116	37	29	3	0.000149469	14.9469	7.52857	16.1571	11.8286	69.7714	0.2	996.429	8.31429	2.4	15.4286	31.7143
Puchuncavi	20071	300.429	66.8078	-32.7221	-71.4116	37	30	7	0.000348762	34.8762	5.9	14.9714	10.4571	63.1714	2.62857	1001.29	8.9	3.34286	16	37.6667
Puchuncavi	20071	300.429	66.8078	-32.7221	-71.4116	37	31	5	0.000249116	24.9116	5.4	17.3286	11.3571	62.9429	0	998.857	11.3571	3.02857	19.4286	44
Puchuncavi	20071	300.429	66.8078	-32.7221	-71.4116	37	32	8	0.000398585	39.8585	6.21429	16.3429	11.2857	75.1571	0.0571429	999.571	10.4857	2.74286	18.8571	45.8571
Puchuncavi	20071	300.429	66.8078	-32.7221	-71.4116	37	33	6	0.000298939	29.8939	3.31429	15.0429	9.15714	65.9	0	998.429	14.0857	3.34286	17.7143	48.8571
Putaendo	17645	1453.9	12.1363	-32.6285	-70.7177	810	9	0	0	0	NA	NA	NA	NA	NA	NA	NA	NA	NA	NA
Putaendo	17645	1453.9	12.1363	-32.6285	-70.7177	810	10	0	0	0	NA	NA	NA	NA	NA	NA	NA	NA	NA	NA
Putaendo	17645	1453.9	12.1363	-32.6285	-70.7177	810	11	0	0	0	NA	NA	NA	NA	NA	NA	NA	NA	NA	NA
Putaendo	17645	1453.9	12.1363	-32.6285	-70.7177	810	12	1	5.66733e-05	5.66733	NA	NA	NA	NA	NA	NA	NA	NA	NA	NA
Putaendo	17645	1453.9	12.1363	-32.6285	-70.7177	810	13	0	0	0	NA	NA	NA	NA	NA	NA	NA	NA	NA	NA
Putaendo	17645	1453.9	12.1363	-32.6285	-70.7177	810	14	0	0	0	NA	NA	NA	NA	NA	NA	NA	NA	NA	NA
Putaendo	17645	1453.9	12.1363	-32.6285	-70.7177	810	15	1	5.66733e-05	5.66733	NA	NA	NA	NA	NA	NA	NA	NA	NA	NA
Putaendo	17645	1453.9	12.1363	-32.6285	-70.7177	810	16	3	0.00017002	17.002	NA	NA	NA	NA	NA	NA	NA	NA	NA	NA
Putaendo	17645	1453.9	12.1363	-32.6285	-70.7177	810	17	2	0.000113347	11.3347	NA	NA	NA	NA	NA	NA	NA	NA	NA	NA
Putaendo	17645	1453.9	12.1363	-32.6285	-70.7177	810	18	2	0.000113347	11.3347	NA	NA	NA	NA	NA	NA	NA	NA	NA	NA
Putaendo	17645	1453.9	12.1363	-32.6285	-70.7177	810	19	7	0.000396713	39.6713	NA	NA	NA	NA	NA	NA	NA	NA	NA	NA
Putaendo	17645	1453.9	12.1363	-32.6285	-70.7177	810	20	7	0.000396713	39.6713	NA	NA	NA	NA	NA	NA	NA	NA	NA	NA
Putaendo	17645	1453.9	12.1363	-32.6285	-70.7177	810	21	7	0.000396713	39.6713	NA	NA	NA	NA	NA	NA	NA	NA	NA	NA
Putaendo	17645	1453.9	12.1363	-32.6285	-70.7177	810	22	14	0.000793426	79.3426	NA	NA	NA	NA	NA	NA	NA	NA	NA	NA
Putaendo	17645	1453.9	12.1363	-32.6285	-70.7177	810	23	26	0.00147351	147.351	NA	NA	NA	NA	NA	NA	NA	NA	NA	NA
Putaendo	17645	1453.9	12.1363	-32.6285	-70.7177	810	24	25	0.00141683	141.683	NA	NA	NA	NA	NA	NA	NA	NA	NA	NA
Putaendo	17645	1453.9	12.1363	-32.6285	-70.7177	810	25	25	0.00141683	141.683	NA	NA	NA	NA	NA	NA	NA	NA	NA	NA
Putaendo	17645	1453.9	12.1363	-32.6285	-70.7177	810	26	19	0.00107679	107.679	NA	NA	NA	NA	NA	NA	NA	NA	NA	NA
Putaendo	17645	1453.9	12.1363	-32.6285	-70.7177	810	27	20	0.00113347	113.347	NA	NA	NA	NA	NA	NA	NA	NA	NA	NA
Putaendo	17645	1453.9	12.1363	-32.6285	-70.7177	810	28	16	0.000906772	90.6772	NA	NA	NA	NA	NA	NA	NA	NA	NA	NA
Putaendo	17645	1453.9	12.1363	-32.6285	-70.7177	810	29	6	0.00034004	34.004	NA	NA	NA	NA	NA	NA	NA	NA	NA	NA
Putaendo	17645	1453.9	12.1363	-32.6285	-70.7177	810	30	15	0.000850099	85.0099	NA	NA	NA	NA	NA	NA	NA	NA	NA	NA
Putaendo	17645	1453.9	12.1363	-32.6285	-70.7177	810	31	10	0.000566733	56.6733	NA	NA	NA	NA	NA	NA	NA	NA	NA	NA
Putaendo	17645	1453.9	12.1363	-32.6285	-70.7177	810	32	7	0.000396713	39.6713	NA	NA	NA	NA	NA	NA	NA	NA	NA	NA
Putaendo	17645	1453.9	12.1363	-32.6285	-70.7177	810	33	7	0.000396713	39.6713	NA	NA	NA	NA	NA	NA	NA	NA	NA	NA
Quillota	97572	302.034	323.05	-32.8812	-71.2493	133	9	0	0	0	NA	NA	NA	NA	NA	NA	NA	NA	NA	NA
Quillota	97572	302.034	323.05	-32.8812	-71.2493	133	10	1	1.02488e-05	1.02488	NA	NA	NA	NA	NA	NA	NA	NA	NA	NA
Quillota	97572	302.034	323.05	-32.8812	-71.2493	133	11	0	0	0	NA	NA	NA	NA	NA	NA	NA	NA	NA	NA
Quillota	97572	302.034	323.05	-32.8812	-71.2493	133	12	3	3.07465e-05	3.07465	NA	NA	NA	NA	NA	NA	NA	NA	NA	NA
Quillota	97572	302.034	323.05	-32.8812	-71.2493	133	13	7	7.17419e-05	7.17419	NA	NA	NA	NA	NA	NA	NA	NA	NA	NA
Quillota	97572	302.034	323.05	-32.8812	-71.2493	133	14	4	4.09954e-05	4.09954	NA	NA	NA	NA	NA	NA	NA	NA	NA	NA
Quillota	97572	302.034	323.05	-32.8812	-71.2493	133	15	8	8.19907e-05	8.19907	NA	NA	NA	NA	NA	NA	NA	NA	NA	NA
Quillota	97572	302.034	323.05	-32.8812	-71.2493	133	16	1	1.02488e-05	1.02488	NA	NA	NA	NA	NA	NA	NA	NA	NA	NA
Quillota	97572	302.034	323.05	-32.8812	-71.2493	133	17	5	5.12442e-05	5.12442	NA	NA	NA	NA	NA	NA	NA	NA	NA	NA
Quillota	97572	302.034	323.05	-32.8812	-71.2493	133	18	3	3.07465e-05	3.07465	NA	NA	NA	NA	NA	NA	NA	NA	13.5714	43.2857
Quillota	97572	302.034	323.05	-32.8812	-71.2493	133	19	18	0.000184479	18.4479	NA	NA	NA	NA	NA	NA	NA	NA	21.8571	61
Quillota	97572	302.034	323.05	-32.8812	-71.2493	133	20	20	0.000204977	20.4977	NA	NA	NA	NA	NA	NA	NA	NA	22.7143	62.4286
Quillota	97572	302.034	323.05	-32.8812	-71.2493	133	21	38	0.000389456	38.9456	NA	NA	NA	NA	NA	NA	NA	NA	24.1429	51.7143
Quillota	97572	302.034	323.05	-32.8812	-71.2493	133	22	57	0.000584184	58.4184	NA	NA	NA	NA	NA	NA	NA	NA	29.4286	62.1429
Quillota	97572	302.034	323.05	-32.8812	-71.2493	133	23	135	0.00138359	138.359	NA	NA	NA	NA	NA	NA	NA	NA	36	55.7143
Quillota	97572	302.034	323.05	-32.8812	-71.2493	133	24	119	0.00121961	121.961	NA	NA	NA	NA	NA	NA	NA	NA	36.8571	55.5714
Quillota	97572	302.034	323.05	-32.8812	-71.2493	133	25	136	0.00139384	139.384	NA	NA	NA	NA	NA	NA	NA	NA	19.7143	51.5714
Quillota	97572	302.034	323.05	-32.8812	-71.2493	133	26	133	0.0013631	136.31	NA	NA	NA	NA	NA	NA	NA	NA	36.1429	52.1429
Quillota	97572	302.034	323.05	-32.8812	-71.2493	133	27	130	0.00133235	133.235	NA	NA	NA	NA	NA	NA	NA	NA	27.7143	37.1429
Quillota	97572	302.034	323.05	-32.8812	-71.2493	133	28	78	0.00079941	79.941	NA	NA	NA	NA	NA	NA	NA	NA	38	51
Quillota	97572	302.034	323.05	-32.8812	-71.2493	133	29	77	0.000789161	78.9161	NA	NA	NA	NA	NA	NA	NA	NA	28.8571	40.4286
Quillota	97572	302.034	323.05	-32.8812	-71.2493	133	30	79	0.000809659	80.9659	NA	NA	NA	NA	NA	NA	NA	NA	31.4286	41.8571
Quillota	97572	302.034	323.05	-32.8812	-71.2493	133	31	76	0.000778912	77.8912	NA	NA	NA	NA	NA	NA	NA	NA	37.5714	52.8571
Quillota	97572	302.034	323.05	-32.8812	-71.2493	133	32	75	0.000768663	76.8663	NA	NA	NA	NA	NA	NA	NA	NA	NA	NA
Quillota	97572	302.034	323.05	-32.8812	-71.2493	133	33	116	0.00118887	118.887	NA	NA	NA	NA	NA	NA	NA	NA	27.4286	43.1429
Quilpué	167085	536.204	311.607	-33.0487	-71.441	118	9	0	0	0	NA	NA	NA	NA	NA	NA	NA	NA	NA	NA
Quilpué	167085	536.204	311.607	-33.0487	-71.441	118	10	1	5.98498e-06	0.598498	NA	NA	NA	NA	NA	NA	NA	NA	NA	NA
Quilpué	167085	536.204	311.607	-33.0487	-71.441	118	11	3	1.79549e-05	1.79549	NA	NA	NA	NA	NA	NA	NA	NA	NA	NA
Quilpué	167085	536.204	311.607	-33.0487	-71.441	118	12	5	2.99249e-05	2.99249	NA	NA	NA	NA	NA	NA	NA	NA	NA	NA
Quilpué	167085	536.204	311.607	-33.0487	-71.441	118	13	9	5.38648e-05	5.38648	NA	NA	NA	NA	NA	NA	NA	NA	NA	NA
Quilpué	167085	536.204	311.607	-33.0487	-71.441	118	14	6	3.59099e-05	3.59099	NA	NA	NA	NA	NA	NA	NA	NA	NA	NA
Quilpué	167085	536.204	311.607	-33.0487	-71.441	118	15	4	2.39399e-05	2.39399	NA	NA	NA	NA	NA	NA	NA	NA	NA	NA
Quilpué	167085	536.204	311.607	-33.0487	-71.441	118	16	5	2.99249e-05	2.99249	NA	NA	NA	NA	NA	NA	NA	NA	NA	NA
Quilpué	167085	536.204	311.607	-33.0487	-71.441	118	17	12	7.18197e-05	7.18197	NA	NA	NA	NA	NA	NA	NA	NA	NA	NA
Quilpué	167085	536.204	311.607	-33.0487	-71.441	118	18	20	0.0001197	11.97	NA	NA	NA	NA	NA	NA	NA	NA	NA	NA
Quilpué	167085	536.204	311.607	-33.0487	-71.441	118	19	46	0.000275309	27.5309	NA	NA	NA	NA	NA	NA	NA	NA	NA	NA
Quilpué	167085	536.204	311.607	-33.0487	-71.441	118	20	75	0.000448873	44.8873	NA	NA	NA	NA	NA	NA	NA	NA	NA	NA
Quilpué	167085	536.204	311.607	-33.0487	-71.441	118	21	76	0.000454858	45.4858	NA	NA	NA	NA	NA	NA	NA	NA	NA	NA
Quilpué	167085	536.204	311.607	-33.0487	-71.441	118	22	77	0.000460843	46.0843	NA	NA	NA	NA	NA	NA	NA	NA	NA	NA
Quilpué	167085	536.204	311.607	-33.0487	-71.441	118	23	102	0.000610468	61.0468	NA	NA	NA	NA	NA	NA	NA	NA	NA	NA
Quilpué	167085	536.204	311.607	-33.0487	-71.441	118	24	94	0.000562588	56.2588	NA	NA	NA	NA	NA	NA	NA	NA	NA	NA
Quilpué	167085	536.204	311.607	-33.0487	-71.441	118	25	130	0.000778047	77.8047	NA	NA	NA	NA	NA	NA	NA	NA	NA	NA
Quilpué	167085	536.204	311.607	-33.0487	-71.441	118	26	120	0.000718197	71.8197	NA	NA	NA	NA	NA	NA	NA	NA	NA	NA
Quilpué	167085	536.204	311.607	-33.0487	-71.441	118	27	132	0.000790017	79.0017	NA	NA	NA	NA	NA	NA	NA	NA	NA	NA
Quilpué	167085	536.204	311.607	-33.0487	-71.441	118	28	72	0.000430918	43.0918	NA	NA	NA	NA	NA	NA	NA	NA	NA	NA
Quilpué	167085	536.204	311.607	-33.0487	-71.441	118	29	64	0.000383039	38.3039	NA	NA	NA	NA	NA	NA	NA	NA	NA	NA
Quilpué	167085	536.204	311.607	-33.0487	-71.441	118	30	60	0.000359099	35.9099	NA	NA	NA	NA	NA	NA	NA	NA	NA	NA
Quilpué	167085	536.204	311.607	-33.0487	-71.441	118	31	56	0.000335159	33.5159	NA	NA	NA	NA	NA	NA	NA	NA	NA	NA
Quilpué	167085	536.204	311.607	-33.0487	-71.441	118	32	106	0.000634408	63.4408	NA	NA	NA	NA	NA	NA	NA	NA	NA	NA
Quilpué	167085	536.204	311.607	-33.0487	-71.441	118	33	69	0.000412963	41.2963	NA	NA	NA	NA	NA	NA	NA	NA	NA	NA
Quintero	36135	148.033	244.101	-32.7721	-71.5339	71	9	0	0	0	13.05	18.9333	16	81.8667	0	1016.67	13.6571	8.48333	16.5714	36.7143
Quintero	36135	148.033	244.101	-32.7721	-71.5339	71	10	0	0	0	14.5286	19.0286	16.7714	83.6286	0	1014.71	16.9571	8.21429	16	28.8571
Quintero	36135	148.033	244.101	-32.7721	-71.5339	71	11	0	0	0	14.0857	19.4429	16.7571	82.9143	0	1015.14	20.1714	9.57143	14.5714	34
Quintero	36135	148.033	244.101	-32.7721	-71.5339	71	12	2	5.5348e-05	5.5348	12.7429	18.6429	15.6857	77.6143	0	1017.43	14.0857	6.95714	14.5714	32.4286
Quintero	36135	148.033	244.101	-32.7721	-71.5339	71	13	1	2.7674e-05	2.7674	11.9571	19.1571	15.5714	82.6571	0.171429	1015.57	13.1429	6.47143	13.4286	26.8571
Quintero	36135	148.033	244.101	-32.7721	-71.5339	71	14	1	2.7674e-05	2.7674	9.12857	18.0857	13.6143	81.3	0	1014.57	16.5429	7.82857	23.8571	51.4286
Quintero	36135	148.033	244.101	-32.7721	-71.5339	71	15	0	0	0	10.9714	17.1429	14.0571	82.8714	0	1016.71	10.8143	5.91429	24.4286	47
Quintero	36135	148.033	244.101	-32.7721	-71.5339	71	16	6	0.000166044	16.6044	9.32857	17.5286	13.4429	82.8429	0.0285714	1018.71	14.1571	6.28571	24.5714	38.5714
Quintero	36135	148.033	244.101	-32.7721	-71.5339	71	17	2	5.5348e-05	5.5348	11.2714	18.8143	15.0286	83.1	0	1016.86	11.1286	8.98571	14.7143	31
Quintero	36135	148.033	244.101	-32.7721	-71.5339	71	18	4	0.000110696	11.0696	7.38571	17.4429	12.4143	81.9286	0.0142857	1018.43	14.0714	8.57143	17.7143	36
Quintero	36135	148.033	244.101	-32.7721	-71.5339	71	19	23	0.000636502	63.6502	8.92857	17.1286	13.0286	82.1	0	1016	11.7714	7.87143	25.4286	48.1429
Quintero	36135	148.033	244.101	-32.7721	-71.5339	71	20	23	0.000636502	63.6502	6.15714	16.3286	11.2429	81.1571	0.0142857	1017.57	11.2429	8.02857	28	52.8571
Quintero	36135	148.033	244.101	-32.7721	-71.5339	71	21	28	0.000774872	77.4872	6.9	16.1571	11.5571	80.0143	0.0285714	1018.86	8.18571	6	29.5714	51
Quintero	36135	148.033	244.101	-32.7721	-71.5339	71	22	40	0.00110696	110.696	9.35714	15.5143	12.4286	82.7286	0	1017.29	6.77143	5.62857	34	56.1429
Quintero	36135	148.033	244.101	-32.7721	-71.5339	71	23	47	0.00130068	130.068	4.37143	14.0571	9.2	84.0429	2.48571	1021.14	8.01429	5.67143	37.5714	40.1429
Quintero	36135	148.033	244.101	-32.7721	-71.5339	71	24	33	0.000913242	91.3242	3.62857	14.9286	9.27143	82.0286	4.05714	1018.86	9	9.4	34.5714	44.4286
Quintero	36135	148.033	244.101	-32.7721	-71.5339	71	25	30	0.00083022	83.022	9.82857	14.8	12.3286	86.3286	3.22857	1018.14	4.07143	10.4714	24.4286	36.4286
Quintero	36135	148.033	244.101	-32.7721	-71.5339	71	26	30	0.00083022	83.022	7.35714	14.6143	11	81.7714	1.94286	1018	8.02857	7.4	29.7143	39
Quintero	36135	148.033	244.101	-32.7721	-71.5339	71	27	13	0.000359762	35.9762	7.4	15.2143	11.3143	85.0143	14.2571	1019.57	7.2	9.7	23	29
Quintero	36135	148.033	244.101	-32.7721	-71.5339	71	28	19	0.000525806	52.5806	6.62857	14.9857	10.8	84.1	0.642857	1021.29	9.34286	7.62857	31.5714	37.1429
Quintero	36135	148.033	244.101	-32.7721	-71.5339	71	29	19	0.000525806	52.5806	7.8	14.7714	11.3	85.7143	0.357143	1016.71	7.47143	9.6	28.4286	37.2857
Quintero	36135	148.033	244.101	-32.7721	-71.5339	71	30	10	0.00027674	27.674	4.3	15.0857	9.68571	80.6286	1.25714	1021.57	10.5714	7.51429	22.4286	27.7143
Quintero	36135	148.033	244.101	-32.7721	-71.5339	71	31	4	0.000110696	11.0696	4.7	15.0429	9.87143	79.8571	0	1019.14	11.3143	7.51429	29.5714	35.4286
Quintero	36135	148.033	244.101	-32.7721	-71.5339	71	32	5	0.00013837	13.837	7.75714	15.0143	11.3857	84.2143	0.0285714	1019.86	10.7857	8.48571	28.4286	37.7143
Quintero	36135	148.033	244.101	-32.7721	-71.5339	71	33	6	0.000166044	16.6044	2.55714	13.1286	7.82857	77.6714	0	1019.57	15.9571	10.6571	28.4286	45.7143
Rinconada	11263	122.175	92.1874	-32.8333	-70.6886	718	9	0	0	0	NA	NA	NA	NA	NA	NA	NA	NA	NA	NA
Rinconada	11263	122.175	92.1874	-32.8333	-70.6886	718	10	0	0	0	NA	NA	NA	NA	NA	NA	NA	NA	NA	NA
Rinconada	11263	122.175	92.1874	-32.8333	-70.6886	718	11	0	0	0	NA	NA	NA	NA	NA	NA	NA	NA	NA	NA
Rinconada	11263	122.175	92.1874	-32.8333	-70.6886	718	12	0	0	0	NA	NA	NA	NA	NA	NA	NA	NA	NA	NA
Rinconada	11263	122.175	92.1874	-32.8333	-70.6886	718	13	0	0	0	NA	NA	NA	NA	NA	NA	NA	NA	NA	NA
Rinconada	11263	122.175	92.1874	-32.8333	-70.6886	718	14	3	0.000266359	26.6359	NA	NA	NA	NA	NA	NA	NA	NA	NA	NA
Rinconada	11263	122.175	92.1874	-32.8333	-70.6886	718	15	0	0	0	NA	NA	NA	NA	NA	NA	NA	NA	NA	NA
Rinconada	11263	122.175	92.1874	-32.8333	-70.6886	718	16	0	0	0	NA	NA	NA	NA	NA	NA	NA	NA	NA	NA
Rinconada	11263	122.175	92.1874	-32.8333	-70.6886	718	17	0	0	0	NA	NA	NA	NA	NA	NA	NA	NA	NA	NA
Rinconada	11263	122.175	92.1874	-32.8333	-70.6886	718	18	0	0	0	NA	NA	NA	NA	NA	NA	NA	NA	NA	NA
Rinconada	11263	122.175	92.1874	-32.8333	-70.6886	718	19	2	0.000177573	17.7573	NA	NA	NA	NA	NA	NA	NA	NA	NA	NA
Rinconada	11263	122.175	92.1874	-32.8333	-70.6886	718	20	15	0.00133179	133.179	NA	NA	NA	NA	NA	NA	NA	NA	NA	NA
Rinconada	11263	122.175	92.1874	-32.8333	-70.6886	718	21	17	0.00150937	150.937	NA	NA	NA	NA	NA	NA	NA	NA	NA	NA
Rinconada	11263	122.175	92.1874	-32.8333	-70.6886	718	22	15	0.00133179	133.179	NA	NA	NA	NA	NA	NA	NA	NA	NA	NA
Rinconada	11263	122.175	92.1874	-32.8333	-70.6886	718	23	17	0.00150937	150.937	NA	NA	NA	NA	NA	NA	NA	NA	NA	NA
Rinconada	11263	122.175	92.1874	-32.8333	-70.6886	718	24	19	0.00168694	168.694	NA	NA	NA	NA	NA	NA	NA	NA	NA	NA
Rinconada	11263	122.175	92.1874	-32.8333	-70.6886	718	25	12	0.00106544	106.544	NA	NA	NA	NA	NA	NA	NA	NA	NA	NA
Rinconada	11263	122.175	92.1874	-32.8333	-70.6886	718	26	7	0.000621504	62.1504	NA	NA	NA	NA	NA	NA	NA	NA	NA	NA
Rinconada	11263	122.175	92.1874	-32.8333	-70.6886	718	27	6	0.000532718	53.2718	NA	NA	NA	NA	NA	NA	NA	NA	NA	NA
Rinconada	11263	122.175	92.1874	-32.8333	-70.6886	718	28	11	0.000976649	97.6649	NA	NA	NA	NA	NA	NA	NA	NA	NA	NA
Rinconada	11263	122.175	92.1874	-32.8333	-70.6886	718	29	11	0.000976649	97.6649	NA	NA	NA	NA	NA	NA	NA	NA	NA	NA
Rinconada	11263	122.175	92.1874	-32.8333	-70.6886	718	30	4	0.000355145	35.5145	NA	NA	NA	NA	NA	NA	NA	NA	NA	NA
Rinconada	11263	122.175	92.1874	-32.8333	-70.6886	718	31	0	0	0	NA	NA	NA	NA	NA	NA	NA	NA	NA	NA
Rinconada	11263	122.175	92.1874	-32.8333	-70.6886	718	32	0	0	0	NA	NA	NA	NA	NA	NA	NA	NA	NA	NA
Rinconada	11263	122.175	92.1874	-32.8333	-70.6886	718	33	1	8.87863e-05	8.87863	NA	NA	NA	NA	NA	NA	NA	NA	NA	NA
S_Antonio	96761	407.248	237.597	-33.5927	-71.6052	65	9	0	0	0	9.21429	25.4429	17.3286	65.2286	0	996.143	18.9429	1.38571	NA	NA
S_Antonio	96761	407.248	237.597	-33.5927	-71.6052	65	10	0	0	0	10.0286	26.9286	18.4714	63.7429	0	994	19.3714	1.21429	NA	NA
S_Antonio	96761	407.248	237.597	-33.5927	-71.6052	65	11	0	0	0	9.58571	28.1	18.8429	59.1	0	994.714	19.1143	1.25714	NA	NA
S_Antonio	96761	407.248	237.597	-33.5927	-71.6052	65	12	0	0	0	7.65714	23.9571	15.8143	64.8571	0	996.714	17.2571	1.21429	NA	NA
S_Antonio	96761	407.248	237.597	-33.5927	-71.6052	65	13	6	6.20085e-05	6.20085	8.07143	24.4286	16.2286	67.3714	0.0285714	995.714	13.6571	1.04286	NA	NA
S_Antonio	96761	407.248	237.597	-33.5927	-71.6052	65	14	15	0.000155021	15.5021	5.94286	26.5143	16.2429	57.2286	0	994	16.0286	1.35714	NA	NA
S_Antonio	96761	407.248	237.597	-33.5927	-71.6052	65	15	11	0.000113682	11.3682	6.9	21.6286	14.2571	65.6714	0	996.429	10.9714	1.1	NA	NA
S_Antonio	96761	407.248	237.597	-33.5927	-71.6052	65	16	22	0.000227364	22.7364	5.68571	25.2571	15.4714	62.0286	0	998.571	13.0143	1.22857	NA	NA
S_Antonio	96761	407.248	237.597	-33.5927	-71.6052	65	17	36	0.000372051	37.2051	9.42857	22.9143	16.1714	64.2429	0	996.143	9.04286	1.75714	NA	NA
S_Antonio	96761	407.248	237.597	-33.5927	-71.6052	65	18	69	0.000713097	71.3097	3.91429	22.4429	13.1571	64.4286	0	998.571	11.1429	1.4	NA	NA
S_Antonio	96761	407.248	237.597	-33.5927	-71.6052	65	19	62	0.000640754	64.0754	4.61429	22.8	13.6857	63.7286	0	996.571	10.4143	1.52857	NA	NA
S_Antonio	96761	407.248	237.597	-33.5927	-71.6052	65	20	101	0.00104381	104.381	3.8	22.3714	13.1	58.4286	0	998.286	9.08571	1.71429	NA	NA
S_Antonio	96761	407.248	237.597	-33.5927	-71.6052	65	21	95	0.000981801	98.1801	4.15714	17.2857	10.7286	73.6429	0.7	999.714	6.22857	0.971429	NA	NA
S_Antonio	96761	407.248	237.597	-33.5927	-71.6052	65	22	135	0.00139519	139.519	6.27143	18.1714	12.2429	73.7143	0.0142857	997	6	0.757143	NA	NA
S_Antonio	96761	407.248	237.597	-33.5927	-71.6052	65	23	144	0.0014882	148.82	1.51429	14.6429	8.1	76.1857	0.757143	1000.86	6.4	1.1	NA	NA
S_Antonio	96761	407.248	237.597	-33.5927	-71.6052	65	24	117	0.00120916	120.916	0.0857143	15.1714	7.64286	72.8429	0.471429	998.857	7.14286	1.91429	NA	NA
S_Antonio	96761	407.248	237.597	-33.5927	-71.6052	65	25	87	0.000899123	89.9123	8.62857	13.9571	11.2857	79.2	0.3	997.286	3.3	3.11429	NA	NA
S_Antonio	96761	407.248	237.597	-33.5927	-71.6052	65	26	86	0.000888788	88.8788	5.15714	13.5571	9.35714	77.1143	0.428571	997.857	5.02857	1.52857	NA	NA
S_Antonio	96761	407.248	237.597	-33.5927	-71.6052	65	27	79	0.000816445	81.6445	6.11429	14.3429	10.2286	79.7429	13.9857	999.143	6.02857	2.48571	NA	NA
S_Antonio	96761	407.248	237.597	-33.5927	-71.6052	65	28	56	0.000578746	57.8746	4.8	14.3857	9.58571	78.0429	1.65714	1001.71	6.75714	1.14286	NA	NA
S_Antonio	96761	407.248	237.597	-33.5927	-71.6052	65	29	68	0.000702762	70.2762	6.22857	16.3429	11.3	77.5429	1.05714	996.429	6.98571	1.78571	NA	NA
S_Antonio	96761	407.248	237.597	-33.5927	-71.6052	65	30	55	0.000568411	56.8411	3.08571	14.2143	8.65714	74.3143	2.44286	1001.57	7.55714	1.37143	NA	NA
S_Antonio	96761	407.248	237.597	-33.5927	-71.6052	65	31	53	0.000547741	54.7741	2.1	16.9	9.5	70.4429	0	999.286	9.55714	1.5	NA	NA
S_Antonio	96761	407.248	237.597	-33.5927	-71.6052	65	32	45	0.000465063	46.5063	4.27143	16.9571	10.6	74.3714	0.428571	1000.29	9.62857	1.38571	NA	NA
S_Antonio	96761	407.248	237.597	-33.5927	-71.6052	65	33	90	0.000930127	93.0127	-0.257143	14.8857	7.31429	67.2286	0	999.857	13.2	2.18571	NA	NA
S_Esteban	20643	1376.1	15.0011	-32.8008	-70.5796	837	9	0	0	0	NA	NA	NA	NA	NA	NA	NA	NA	NA	NA
S_Esteban	20643	1376.1	15.0011	-32.8008	-70.5796	837	10	0	0	0	NA	NA	NA	NA	NA	NA	NA	NA	NA	NA
S_Esteban	20643	1376.1	15.0011	-32.8008	-70.5796	837	11	0	0	0	NA	NA	NA	NA	NA	NA	NA	NA	NA	NA
S_Esteban	20643	1376.1	15.0011	-32.8008	-70.5796	837	12	0	0	0	NA	NA	NA	NA	NA	NA	NA	NA	NA	NA
S_Esteban	20643	1376.1	15.0011	-32.8008	-70.5796	837	13	0	0	0	NA	NA	NA	NA	NA	NA	NA	NA	NA	NA
S_Esteban	20643	1376.1	15.0011	-32.8008	-70.5796	837	14	0	0	0	NA	NA	NA	NA	NA	NA	NA	NA	NA	NA
S_Esteban	20643	1376.1	15.0011	-32.8008	-70.5796	837	15	0	0	0	NA	NA	NA	NA	NA	NA	NA	NA	NA	NA
S_Esteban	20643	1376.1	15.0011	-32.8008	-70.5796	837	16	1	4.84426e-05	4.84426	NA	NA	NA	NA	NA	NA	NA	NA	NA	NA
S_Esteban	20643	1376.1	15.0011	-32.8008	-70.5796	837	17	2	9.68851e-05	9.68851	NA	NA	NA	NA	NA	NA	NA	NA	NA	NA
S_Esteban	20643	1376.1	15.0011	-32.8008	-70.5796	837	18	2	9.68851e-05	9.68851	NA	NA	NA	NA	NA	NA	NA	NA	NA	NA
S_Esteban	20643	1376.1	15.0011	-32.8008	-70.5796	837	19	7	0.000339098	33.9098	NA	NA	NA	NA	NA	NA	NA	NA	NA	NA
S_Esteban	20643	1376.1	15.0011	-32.8008	-70.5796	837	20	4	0.00019377	19.377	NA	NA	NA	NA	NA	NA	NA	NA	NA	NA
S_Esteban	20643	1376.1	15.0011	-32.8008	-70.5796	837	21	11	0.000532868	53.2868	NA	NA	NA	NA	NA	NA	NA	NA	NA	NA
S_Esteban	20643	1376.1	15.0011	-32.8008	-70.5796	837	22	16	0.000775081	77.5081	NA	NA	NA	NA	NA	NA	NA	NA	NA	NA
S_Esteban	20643	1376.1	15.0011	-32.8008	-70.5796	837	23	24	0.00116262	116.262	NA	NA	NA	NA	NA	NA	NA	NA	NA	NA
S_Esteban	20643	1376.1	15.0011	-32.8008	-70.5796	837	24	14	0.000678196	67.8196	NA	NA	NA	NA	NA	NA	NA	NA	NA	NA
S_Esteban	20643	1376.1	15.0011	-32.8008	-70.5796	837	25	12	0.000581311	58.1311	NA	NA	NA	NA	NA	NA	NA	NA	NA	NA
S_Esteban	20643	1376.1	15.0011	-32.8008	-70.5796	837	26	19	0.000920409	92.0409	NA	NA	NA	NA	NA	NA	NA	NA	NA	NA
S_Esteban	20643	1376.1	15.0011	-32.8008	-70.5796	837	27	15	0.000726639	72.6639	NA	NA	NA	NA	NA	NA	NA	NA	NA	NA
S_Esteban	20643	1376.1	15.0011	-32.8008	-70.5796	837	28	17	0.000823524	82.3524	NA	NA	NA	NA	NA	NA	NA	NA	NA	NA
S_Esteban	20643	1376.1	15.0011	-32.8008	-70.5796	837	29	14	0.000678196	67.8196	NA	NA	NA	NA	NA	NA	NA	NA	NA	NA
S_Esteban	20643	1376.1	15.0011	-32.8008	-70.5796	837	30	7	0.000339098	33.9098	NA	NA	NA	NA	NA	NA	NA	NA	NA	NA
S_Esteban	20643	1376.1	15.0011	-32.8008	-70.5796	837	31	8	0.000387541	38.7541	NA	NA	NA	NA	NA	NA	NA	NA	NA	NA
S_Esteban	20643	1376.1	15.0011	-32.8008	-70.5796	837	32	3	0.000145328	14.5328	NA	NA	NA	NA	NA	NA	NA	NA	NA	NA
S_Esteban	20643	1376.1	15.0011	-32.8008	-70.5796	837	33	5	0.000242213	24.2213	NA	NA	NA	NA	NA	NA	NA	NA	NA	NA
S_Felipe	83494	186.915	446.695	-32.7506	-70.7205	651	9	0	0	0	11.3286	32.4857	21.9	54.4571	0	938.857	25.1857	3.5	NA	NA
S_Felipe	83494	186.915	446.695	-32.7506	-70.7205	651	10	0	0	0	12.5429	33.7857	23.1571	55.3286	0	937	23.4571	3.22857	NA	NA
S_Felipe	83494	186.915	446.695	-32.7506	-70.7205	651	11	0	0	0	12.5	32.7571	22.6429	55.3857	0	937.714	22.0857	3.14286	NA	NA
S_Felipe	83494	186.915	446.695	-32.7506	-70.7205	651	12	3	3.59307e-05	3.59307	9.04286	28.8	18.9143	60.1	0	939	20.7429	3.72857	NA	NA
S_Felipe	83494	186.915	446.695	-32.7506	-70.7205	651	13	2	2.39538e-05	2.39538	9.55714	29.7857	19.6714	57.8143	0	938.429	18.7429	3.05714	NA	NA
S_Felipe	83494	186.915	446.695	-32.7506	-70.7205	651	14	2	2.39538e-05	2.39538	9.34286	31.2	20.2714	52.4	0	937.286	18.0714	3.2	NA	NA
S_Felipe	83494	186.915	446.695	-32.7506	-70.7205	651	15	0	0	0	10.0429	26.7857	18.4143	63.4286	0.871429	939	13.9714	3.47143	NA	NA
S_Felipe	83494	186.915	446.695	-32.7506	-70.7205	651	16	1	1.19769e-05	1.19769	7.17143	29.0857	18.1429	55.0857	0	941.571	16.3286	2.65714	NA	NA
S_Felipe	83494	186.915	446.695	-32.7506	-70.7205	651	17	2	2.39538e-05	2.39538	8.35714	24.3429	16.3286	65.0143	0	939.571	11.5	2.88571	NA	NA
S_Felipe	83494	186.915	446.695	-32.7506	-70.7205	651	18	6	7.18615e-05	7.18615	4.51429	26.4571	15.5	53.1	0	941.143	14.2143	2.84286	NA	NA
S_Felipe	83494	186.915	446.695	-32.7506	-70.7205	651	19	17	0.000203607	20.3607	5.54286	28.2571	16.9143	47.8857	0	939.571	13.9143	3.27143	NA	NA
S_Felipe	83494	186.915	446.695	-32.7506	-70.7205	651	20	60	0.000718615	71.8615	3.95714	26.0857	15.0143	49.6	0	941.286	11.1857	2.81429	NA	NA
S_Felipe	83494	186.915	446.695	-32.7506	-70.7205	651	21	70	0.000838384	83.8384	3.51429	21.8429	12.6857	58.5143	0	942	8.95714	2.84286	NA	NA
S_Felipe	83494	186.915	446.695	-32.7506	-70.7205	651	22	101	0.00120967	120.967	6.38571	20.2857	13.3286	66.8429	0.0142857	939.714	7.98571	2.58571	NA	NA
S_Felipe	83494	186.915	446.695	-32.7506	-70.7205	651	23	135	0.00161688	161.688	1.68571	17.0571	9.37143	67.8571	0.242857	942.571	8.48571	2.78571	NA	NA
S_Felipe	83494	186.915	446.695	-32.7506	-70.7205	651	24	128	0.00153304	153.304	-0.357143	16.9	8.28571	62.8714	1.44286	941.571	7.55714	2.8	NA	NA
S_Felipe	83494	186.915	446.695	-32.7506	-70.7205	651	25	72	0.000862337	86.2337	5.4	13.2	9.28571	81.6429	0.657143	940.571	4.64286	1.71429	NA	NA
S_Felipe	83494	186.915	446.695	-32.7506	-70.7205	651	26	82	0.000982106	98.2106	3.51429	12.2429	7.85714	74.9857	5.62857	940.571	5.52857	1.95714	NA	NA
S_Felipe	83494	186.915	446.695	-32.7506	-70.7205	651	27	40	0.000479076	47.9076	3.44286	14.2571	8.84286	74.6714	9.37143	942.286	6.28571	2.5	NA	NA
S_Felipe	83494	186.915	446.695	-32.7506	-70.7205	651	28	37	0.000443146	44.3146	4.81429	17.2571	11.0429	65.1714	0	943.714	8.45714	1.87143	NA	NA
S_Felipe	83494	186.915	446.695	-32.7506	-70.7205	651	29	23	0.000275469	27.5469	4.02857	19.9429	11.9857	59.4	0	939.571	8.97143	2.78571	NA	NA
S_Felipe	83494	186.915	446.695	-32.7506	-70.7205	651	30	19	0.000227561	22.7561	2.17143	13.9429	8.08571	67.9857	0.742857	943.571	7.94286	2.07143	NA	NA
S_Felipe	83494	186.915	446.695	-32.7506	-70.7205	651	31	46	0.000550938	55.0938	2.62857	20.6429	11.6286	54.5143	0	942	11.0143	2.85714	NA	NA
S_Felipe	83494	186.915	446.695	-32.7506	-70.7205	651	32	56	0.000670707	67.0707	4.88571	23.5429	14.2286	58.6714	0	942.286	12.7571	2.71429	NA	NA
S_Felipe	83494	186.915	446.695	-32.7506	-70.7205	651	33	18	0.000215584	21.5584	0.757143	19.1	9.94286	57.0857	0	941	14.3857	2.57143	NA	NA
Sta_Maria	16367	165.935	98.635	-32.7473	-70.6588	707	9	0	0	0	NA	NA	NA	NA	NA	NA	NA	NA	NA	NA
Sta_Maria	16367	165.935	98.635	-32.7473	-70.6588	707	10	0	0	0	NA	NA	NA	NA	NA	NA	NA	NA	NA	NA
Sta_Maria	16367	165.935	98.635	-32.7473	-70.6588	707	11	0	0	0	NA	NA	NA	NA	NA	NA	NA	NA	NA	NA
Sta_Maria	16367	165.935	98.635	-32.7473	-70.6588	707	12	0	0	0	NA	NA	NA	NA	NA	NA	NA	NA	NA	NA
Sta_Maria	16367	165.935	98.635	-32.7473	-70.6588	707	13	1	6.10986e-05	6.10986	NA	NA	NA	NA	NA	NA	NA	NA	NA	NA
Sta_Maria	16367	165.935	98.635	-32.7473	-70.6588	707	14	1	6.10986e-05	6.10986	NA	NA	NA	NA	NA	NA	NA	NA	NA	NA
Sta_Maria	16367	165.935	98.635	-32.7473	-70.6588	707	15	0	0	0	NA	NA	NA	NA	NA	NA	NA	NA	NA	NA
Sta_Maria	16367	165.935	98.635	-32.7473	-70.6588	707	16	0	0	0	NA	NA	NA	NA	NA	NA	NA	NA	NA	NA
Sta_Maria	16367	165.935	98.635	-32.7473	-70.6588	707	17	4	0.000244394	24.4394	NA	NA	NA	NA	NA	NA	NA	NA	NA	NA
Sta_Maria	16367	165.935	98.635	-32.7473	-70.6588	707	18	15	0.000916478	91.6478	NA	NA	NA	NA	NA	NA	NA	NA	NA	NA
Sta_Maria	16367	165.935	98.635	-32.7473	-70.6588	707	19	3	0.000183296	18.3296	NA	NA	NA	NA	NA	NA	NA	NA	NA	NA
Sta_Maria	16367	165.935	98.635	-32.7473	-70.6588	707	20	5	0.000305493	30.5493	NA	NA	NA	NA	NA	NA	NA	NA	NA	NA
Sta_Maria	16367	165.935	98.635	-32.7473	-70.6588	707	21	8	0.000488788	48.8788	NA	NA	NA	NA	NA	NA	NA	NA	NA	NA
Sta_Maria	16367	165.935	98.635	-32.7473	-70.6588	707	22	12	0.000733183	73.3183	NA	NA	NA	NA	NA	NA	NA	NA	NA	NA
Sta_Maria	16367	165.935	98.635	-32.7473	-70.6588	707	23	15	0.000916478	91.6478	NA	NA	NA	NA	NA	NA	NA	NA	NA	NA
Sta_Maria	16367	165.935	98.635	-32.7473	-70.6588	707	24	23	0.00140527	140.527	NA	NA	NA	NA	NA	NA	NA	NA	NA	NA
Sta_Maria	16367	165.935	98.635	-32.7473	-70.6588	707	25	16	0.000977577	97.7577	NA	NA	NA	NA	NA	NA	NA	NA	NA	NA
Sta_Maria	16367	165.935	98.635	-32.7473	-70.6588	707	26	14	0.00085538	85.538	NA	NA	NA	NA	NA	NA	NA	NA	NA	NA
Sta_Maria	16367	165.935	98.635	-32.7473	-70.6588	707	27	14	0.00085538	85.538	NA	NA	NA	NA	NA	NA	NA	NA	NA	NA
Sta_Maria	16367	165.935	98.635	-32.7473	-70.6588	707	28	14	0.00085538	85.538	NA	NA	NA	NA	NA	NA	NA	NA	NA	NA
Sta_Maria	16367	165.935	98.635	-32.7473	-70.6588	707	29	13	0.000794281	79.4281	NA	NA	NA	NA	NA	NA	NA	NA	NA	NA
Sta_Maria	16367	165.935	98.635	-32.7473	-70.6588	707	30	7	0.00042769	42.769	NA	NA	NA	NA	NA	NA	NA	NA	NA	NA
Sta_Maria	16367	165.935	98.635	-32.7473	-70.6588	707	31	21	0.00128307	128.307	NA	NA	NA	NA	NA	NA	NA	NA	NA	NA
Sta_Maria	16367	165.935	98.635	-32.7473	-70.6588	707	32	7	0.00042769	42.769	NA	NA	NA	NA	NA	NA	NA	NA	NA	NA
Sta_Maria	16367	165.935	98.635	-32.7473	-70.6588	707	33	8	0.000488788	48.8788	NA	NA	NA	NA	NA	NA	NA	NA	NA	NA
Sto_Domingo	11934	534.519	22.3266	-33.6356	-71.628	88	9	0	0	0	NA	NA	NA	NA	NA	NA	NA	NA	NA	NA
Sto_Domingo	11934	534.519	22.3266	-33.6356	-71.628	88	10	0	0	0	NA	NA	NA	NA	NA	NA	NA	NA	NA	NA
Sto_Domingo	11934	534.519	22.3266	-33.6356	-71.628	88	11	2	0.000167588	16.7588	NA	NA	NA	NA	NA	NA	NA	NA	NA	NA
Sto_Domingo	11934	534.519	22.3266	-33.6356	-71.628	88	12	1	8.37942e-05	8.37942	NA	NA	NA	NA	NA	NA	NA	NA	NA	NA
Sto_Domingo	11934	534.519	22.3266	-33.6356	-71.628	88	13	1	8.37942e-05	8.37942	NA	NA	NA	NA	NA	NA	NA	NA	NA	NA
Sto_Domingo	11934	534.519	22.3266	-33.6356	-71.628	88	14	5	0.000418971	41.8971	NA	NA	NA	NA	NA	NA	NA	NA	NA	NA
Sto_Domingo	11934	534.519	22.3266	-33.6356	-71.628	88	15	4	0.000335177	33.5177	NA	NA	NA	NA	NA	NA	NA	NA	NA	NA
Sto_Domingo	11934	534.519	22.3266	-33.6356	-71.628	88	16	4	0.000335177	33.5177	NA	NA	NA	NA	NA	NA	NA	NA	NA	NA
Sto_Domingo	11934	534.519	22.3266	-33.6356	-71.628	88	17	4	0.000335177	33.5177	NA	NA	NA	NA	NA	NA	NA	NA	NA	NA
Sto_Domingo	11934	534.519	22.3266	-33.6356	-71.628	88	18	5	0.000418971	41.8971	NA	NA	NA	NA	NA	NA	NA	NA	NA	NA
Sto_Domingo	11934	534.519	22.3266	-33.6356	-71.628	88	19	4	0.000335177	33.5177	NA	NA	NA	NA	NA	NA	NA	NA	NA	NA
Sto_Domingo	11934	534.519	22.3266	-33.6356	-71.628	88	20	11	0.000921736	92.1736	NA	NA	NA	NA	NA	NA	NA	NA	NA	NA
Sto_Domingo	11934	534.519	22.3266	-33.6356	-71.628	88	21	7	0.000586559	58.6559	NA	NA	NA	NA	NA	NA	NA	NA	NA	NA
Sto_Domingo	11934	534.519	22.3266	-33.6356	-71.628	88	22	9	0.000754148	75.4148	NA	NA	NA	NA	NA	NA	NA	NA	NA	NA
Sto_Domingo	11934	534.519	22.3266	-33.6356	-71.628	88	23	29	0.00243003	243.003	NA	NA	NA	NA	NA	NA	NA	NA	NA	NA
Sto_Domingo	11934	534.519	22.3266	-33.6356	-71.628	88	24	17	0.0014245	142.45	NA	NA	NA	NA	NA	NA	NA	NA	NA	NA
Sto_Domingo	11934	534.519	22.3266	-33.6356	-71.628	88	25	10	0.000837942	83.7942	NA	NA	NA	NA	NA	NA	NA	NA	NA	NA
Sto_Domingo	11934	534.519	22.3266	-33.6356	-71.628	88	26	9	0.000754148	75.4148	NA	NA	NA	NA	NA	NA	NA	NA	NA	NA
Sto_Domingo	11934	534.519	22.3266	-33.6356	-71.628	88	27	7	0.000586559	58.6559	NA	NA	NA	NA	NA	NA	NA	NA	NA	NA
Sto_Domingo	11934	534.519	22.3266	-33.6356	-71.628	88	28	5	0.000418971	41.8971	NA	NA	NA	NA	NA	NA	NA	NA	NA	NA
Sto_Domingo	11934	534.519	22.3266	-33.6356	-71.628	88	29	1	8.37942e-05	8.37942	NA	NA	NA	NA	NA	NA	NA	NA	NA	NA
Sto_Domingo	11934	534.519	22.3266	-33.6356	-71.628	88	30	1	8.37942e-05	8.37942	NA	NA	NA	NA	NA	NA	NA	NA	NA	NA
Sto_Domingo	11934	534.519	22.3266	-33.6356	-71.628	88	31	3	0.000251383	25.1383	NA	NA	NA	NA	NA	NA	NA	NA	NA	NA
Sto_Domingo	11934	534.519	22.3266	-33.6356	-71.628	88	32	0	0	0	NA	NA	NA	NA	NA	NA	NA	NA	NA	NA
Sto_Domingo	11934	534.519	22.3266	-33.6356	-71.628	88	33	6	0.000502765	50.2765	NA	NA	NA	NA	NA	NA	NA	NA	NA	NA
Valparaíso	315732	310.587	1016.57	-33.0478	-71.6128	18	9	0	0	0	NA	NA	NA	NA	NA	NA	NA	NA	12.5714	NA
Valparaíso	315732	310.587	1016.57	-33.0478	-71.6128	18	10	1	3.16724e-06	0.316724	NA	NA	NA	NA	NA	NA	NA	NA	12.8333	NA
Valparaíso	315732	310.587	1016.57	-33.0478	-71.6128	18	11	2	6.33449e-06	0.633449	NA	NA	NA	NA	NA	NA	NA	NA	11	NA
Valparaíso	315732	310.587	1016.57	-33.0478	-71.6128	18	12	11	3.48397e-05	3.48397	NA	NA	NA	NA	NA	NA	NA	NA	12.1429	NA
Valparaíso	315732	310.587	1016.57	-33.0478	-71.6128	18	13	15	4.75086e-05	4.75086	NA	NA	NA	NA	NA	NA	NA	NA	9.28571	NA
Valparaíso	315732	310.587	1016.57	-33.0478	-71.6128	18	14	13	4.11742e-05	4.11742	NA	NA	NA	NA	NA	NA	NA	NA	16	NA
Valparaíso	315732	310.587	1016.57	-33.0478	-71.6128	18	15	20	6.33449e-05	6.33449	NA	NA	NA	NA	NA	NA	NA	NA	15.7143	NA
Valparaíso	315732	310.587	1016.57	-33.0478	-71.6128	18	16	17	5.38431e-05	5.38431	NA	NA	NA	NA	NA	NA	NA	NA	19.1429	NA
Valparaíso	315732	310.587	1016.57	-33.0478	-71.6128	18	17	26	8.23483e-05	8.23483	NA	NA	NA	NA	NA	NA	NA	NA	11.2857	NA
Valparaíso	315732	310.587	1016.57	-33.0478	-71.6128	18	18	84	0.000266048	26.6048	NA	NA	NA	NA	NA	NA	NA	NA	10.1429	NA
Valparaíso	315732	310.587	1016.57	-33.0478	-71.6128	18	19	117	0.000370567	37.0567	NA	NA	NA	NA	NA	NA	NA	NA	18.2857	NA
Valparaíso	315732	310.587	1016.57	-33.0478	-71.6128	18	20	146	0.000462417	46.2417	NA	NA	NA	NA	NA	NA	NA	NA	17.1429	NA
Valparaíso	315732	310.587	1016.57	-33.0478	-71.6128	18	21	223	0.000706295	70.6295	NA	NA	NA	NA	NA	NA	NA	NA	15.2857	NA
Valparaíso	315732	310.587	1016.57	-33.0478	-71.6128	18	22	275	0.000870992	87.0992	NA	NA	NA	NA	NA	NA	NA	NA	22.2857	NA
Valparaíso	315732	310.587	1016.57	-33.0478	-71.6128	18	23	357	0.00113071	113.071	NA	NA	NA	NA	NA	NA	NA	NA	18.4286	NA
Valparaíso	315732	310.587	1016.57	-33.0478	-71.6128	18	24	329	0.00104202	104.202	NA	NA	NA	NA	NA	NA	NA	NA	12.2857	NA
Valparaíso	315732	310.587	1016.57	-33.0478	-71.6128	18	25	305	0.000966009	96.6009	NA	NA	NA	NA	NA	NA	NA	NA	9.28571	NA
Valparaíso	315732	310.587	1016.57	-33.0478	-71.6128	18	26	237	0.000750637	75.0637	NA	NA	NA	NA	NA	NA	NA	NA	12.1429	NA
Valparaíso	315732	310.587	1016.57	-33.0478	-71.6128	18	27	198	0.000627114	62.7114	NA	NA	NA	NA	NA	NA	NA	NA	11.7143	NA
Valparaíso	315732	310.587	1016.57	-33.0478	-71.6128	18	28	223	0.000706295	70.6295	NA	NA	NA	NA	NA	NA	NA	NA	14.5714	NA
Valparaíso	315732	310.587	1016.57	-33.0478	-71.6128	18	29	235	0.000744302	74.4302	NA	NA	NA	NA	NA	NA	NA	NA	16.4286	NA
Valparaíso	315732	310.587	1016.57	-33.0478	-71.6128	18	30	205	0.000649285	64.9285	NA	NA	NA	NA	NA	NA	NA	NA	11.4286	NA
Valparaíso	315732	310.587	1016.57	-33.0478	-71.6128	18	31	197	0.000623947	62.3947	NA	NA	NA	NA	NA	NA	NA	NA	19.1429	NA
Valparaíso	315732	310.587	1016.57	-33.0478	-71.6128	18	32	195	0.000617612	61.7612	NA	NA	NA	NA	NA	NA	NA	NA	13.5714	NA
Valparaíso	315732	310.587	1016.57	-33.0478	-71.6128	18	33	236	0.000747469	74.7469	NA	NA	NA	NA	NA	NA	NA	NA	10.1429	NA
V_Alemana	139310	95.3874	1460.47	-33.0521	-71.391	141	9	0	0	0	NA	NA	NA	NA	NA	NA	NA	NA	NA	NA
V_Alemana	139310	95.3874	1460.47	-33.0521	-71.391	141	10	0	0	0	NA	NA	NA	NA	NA	NA	NA	NA	NA	NA
V_Alemana	139310	95.3874	1460.47	-33.0521	-71.391	141	11	1	7.17824e-06	0.717824	NA	NA	NA	NA	NA	NA	NA	NA	NA	NA
V_Alemana	139310	95.3874	1460.47	-33.0521	-71.391	141	12	7	5.02476e-05	5.02476	NA	NA	NA	NA	NA	NA	NA	NA	NA	NA
V_Alemana	139310	95.3874	1460.47	-33.0521	-71.391	141	13	4	2.87129e-05	2.87129	NA	NA	NA	NA	NA	NA	NA	NA	NA	NA
V_Alemana	139310	95.3874	1460.47	-33.0521	-71.391	141	14	3	2.15347e-05	2.15347	NA	NA	NA	NA	NA	NA	NA	NA	NA	NA
V_Alemana	139310	95.3874	1460.47	-33.0521	-71.391	141	15	0	0	0	NA	NA	NA	NA	NA	NA	NA	NA	NA	NA
V_Alemana	139310	95.3874	1460.47	-33.0521	-71.391	141	16	1	7.17824e-06	0.717824	NA	NA	NA	NA	NA	NA	NA	NA	NA	NA
V_Alemana	139310	95.3874	1460.47	-33.0521	-71.391	141	17	5	3.58912e-05	3.58912	NA	NA	NA	NA	NA	NA	NA	NA	NA	NA
V_Alemana	139310	95.3874	1460.47	-33.0521	-71.391	141	18	32	0.000229704	22.9704	NA	NA	NA	NA	NA	NA	NA	NA	NA	NA
V_Alemana	139310	95.3874	1460.47	-33.0521	-71.391	141	19	41	0.000294308	29.4308	NA	NA	NA	NA	NA	NA	NA	NA	NA	NA
V_Alemana	139310	95.3874	1460.47	-33.0521	-71.391	141	20	52	0.000373268	37.3268	NA	NA	NA	NA	NA	NA	NA	NA	NA	NA
V_Alemana	139310	95.3874	1460.47	-33.0521	-71.391	141	21	68	0.00048812	48.812	NA	NA	NA	NA	NA	NA	NA	NA	NA	NA
V_Alemana	139310	95.3874	1460.47	-33.0521	-71.391	141	22	101	0.000725002	72.5002	NA	NA	NA	NA	NA	NA	NA	NA	NA	NA
V_Alemana	139310	95.3874	1460.47	-33.0521	-71.391	141	23	102	0.00073218	73.218	NA	NA	NA	NA	NA	NA	NA	NA	NA	NA
V_Alemana	139310	95.3874	1460.47	-33.0521	-71.391	141	24	90	0.000646041	64.6041	NA	NA	NA	NA	NA	NA	NA	NA	NA	NA
V_Alemana	139310	95.3874	1460.47	-33.0521	-71.391	141	25	126	0.000904458	90.4458	NA	NA	NA	NA	NA	NA	NA	NA	NA	NA
V_Alemana	139310	95.3874	1460.47	-33.0521	-71.391	141	26	81	0.000581437	58.1437	NA	NA	NA	NA	NA	NA	NA	NA	NA	NA
V_Alemana	139310	95.3874	1460.47	-33.0521	-71.391	141	27	102	0.00073218	73.218	NA	NA	NA	NA	NA	NA	NA	NA	NA	NA
V_Alemana	139310	95.3874	1460.47	-33.0521	-71.391	141	28	63	0.000452229	45.2229	NA	NA	NA	NA	NA	NA	NA	NA	NA	NA
V_Alemana	139310	95.3874	1460.47	-33.0521	-71.391	141	29	61	0.000437872	43.7872	NA	NA	NA	NA	NA	NA	NA	NA	NA	NA
[truncated: 6,654 more rows]
